# Supplementary material for: Visualizing maturation factor extraction from the nascent ribosome by the AAA-ATPase Drg1
Source: Nat Struct Mol Biol. 2022 Sep 12;29(9):942–53. doi: 10.1038/s41594-022-00832-5 (PMC9507969; doi:10.1038/s41594-022-00832-5)
Supplement: Source Data Fig. 3 — Numerical Raw data [file 41594_2022_832_MOESM9_ESM.xlsx]

## Sheet: Tabelle1
	Fig.3e Drg1 DN20 ATPase activity assay
	(µmol ATP/h/mg Drg1)
			Tech. Repl.	WT basal	WT + Rlp24C	DN20	DN20+Rlp24C
	Biol. Repl. 1		1	2.05602	19.1432	2.18716	14.9081
			2	2.03195	19.2757	2.32772	14.8923
	Biol. Repl. 2		1	1.87355	19.6972	1.65467	15.4471
			2	1.85548	20.4413	1.60889	16.0551
	Fig.3i Drg1 ATPase activity assay
	specific activity (µmol ATP/h/mg Drg1)
			Drg1 basal activity (w/o Rlp24)	with Rlp24 C-domain	with Rlp24 DC	with Rlp24RKK>EEE
	Biol. Rep. 1	Tech. Rep. 1	1.77143	19.3429	1.83238	4.13524
		Tech. Rep. 2	2.03619	20.2362	1.99238	4.60762
		Tech. Rep. 3	1.97714	20.7505	1.98667	4.77333
	Biol. Rep. 2	Tech. Rep. 1	2.02704	19.1758	2.45221	5.35012
		Tech. Rep. 2	2.13893	19.7408	2.76737	4.45128
		Tech. Rep. 3	2.28998	21.0406	2.80653	3.78368
