# Supplementary material for: Visualizing maturation factor extraction from the nascent ribosome by the AAA-ATPase Drg1
Source: Nat Struct Mol Biol. 2022 Sep 12;29(9):942–53. doi: 10.1038/s41594-022-00832-5 (PMC9507969; doi:10.1038/s41594-022-00832-5)
Supplement: Source Data Fig. 6 — Numerical Raw data [file 41594_2022_832_MOESM10_ESM.xlsx]

## Sheet: Fig6a
	Fig6a: Binding of Drg1 to immobilized Bud20-TAP pre-ribosomal particle (RU plotted over time)
			RU
		time (sec)	25nM	37.5nM	50nM	62.5nM	75nM	150nM	[Drg1]
		-20.4	-0.285671	0.196642	0.144097	0.642822	0.818224	0.731988
		-19.4	-0.303637	0.0768194	0.119098	0.51001	0.805823	0.741168
		-18.4	-0.407251	0.0679808	-0.0643988	0.505127	0.822619	0.728814
		-17.4	-0.387817	-0.0338745	-0.0662537	0.412842	0.698303	0.717194
		-16.4	-0.377661	-0.012805	-0.0639586	0.436768	0.480481	0.592413
		-15.4	-0.543729	-0.0857072	-0.143989	0.372559	0.581407	0.45086
		-14.4	-0.48186	-0.235315	-0.247357	0.176514	0.338294	0.48299
		-13.4	-0.607594	-0.314662	-0.388227	0.224609	0.32633	0.220538
		-12.4	-0.604027	-0.256359	-0.445013	-0.000732	0.202747	0.147882
		-11.4	-0.555153	-0.133778	-0.292475	0.0390625	0.231945	0.347174
		-10.4	-0.698512	-0.356824	-0.377631	0.0517578	0.245715	0.0847714
		-9.39999	-0.594602	-0.269469	-0.250091	-0.00195	0.356263	0.0372625
		-8.39999	-0.557502	-0.443912	-0.524752	0.148926	0.177792	0.142851
		-7.39999	-0.469751	-0.292371	-0.500922	-0.0812988	0.184436	0.0535218
		-6.39999	-0.676877	-0.394591	-0.566985	-0.137451	0.0271621	-0.106658
		-5.39999	-0.550759	-0.386342	-0.489496	-0.194824	0.0129504	-0.129267
		-4.39999	-0.622488	-0.438686	-0.577924	-0.22583	0.00773	-0.226728
		-3.39999	-0.693829	-0.556998	-0.823482	-0.397949	-0.085196	-0.400996
		-2.39999	-0.223166	0.0167131	-0.0419364	-0.29126	0.0692034	-0.148626
		-1.39999	-1.3093	-1.05065	-1.604	-0.425049	-0.546376	-0.493769
		-0.399994	4.23701	8.14927	5.29033	2.09814	4.44883	4.29839
		0.600006	4.59729	8.32294	5.46353	6.09473	5.90192	7.17825
		1.60001	3.99001	7.084	5.28541	5.74878	6.0193	9.77344
		2.60001	3.67048	6.61319	5.46919	6.02808	6.59635	14.8996
		3.60001	3.46608	6.67933	5.73243	6.50073	7.28126	20.4706
		4.60001	3.75939	7.03436	6.19986	7.02148	8.22272	26.3828
		5.60001	3.89606	7.18497	6.78267	7.78003	9.23941	32.5861
		6.60001	3.93874	7.39173	7.34131	8.47046	10.106	38.1805
		7.60001	4.0592	7.68206	7.56558	9.04346	10.9293	43.5945
		8.60001	4.31306	8.01212	8.15328	9.75366	11.8	48.8254
		9.60001	4.50534	8.27745	8.68218	10.4695	12.6376	54.1526
		10.6	4.70212	8.58165	9.10406	11.1331	13.6927	59.0433
		11.6	4.86862	8.82384	9.68414	12.0212	14.5487	63.7112
		12.6	4.89411	9.16251	10.1713	12.6038	15.4338	68.1052
		13.6	4.94635	9.31741	10.5739	13.2126	16.2069	72.0523
		14.6	5.1257	9.7849	11.0586	13.667	17.161	75.5866
		15.6	5.1902	10.0704	11.4209	14.6404	18.0083	78.9188
		16.6	5.42257	10.365	11.7964	15.0815	18.8627	81.6559
		17.6	5.74635	10.6002	12.2842	15.8298	19.7319	84.0052
		18.6	5.74796	10.8681	12.8375	16.5059	20.4821	86.1087
		19.6	5.67003	10.8453	13.2226	17.0811	21.2112	87.7101
		20.6	5.97746	11.1483	13.8021	17.6157	22.1645	89.0566
		21.6	6.01159	11.4315	14.1877	18.1091	22.8946	90.3007
		22.6	6.17526	11.7842	14.6561	18.7981	23.6715	91.4355
		23.6	6.28898	12.0275	15.0216	19.3633	24.6438	92.4425
		24.6	6.36769	12.2246	15.5728	19.9443	25.4439	93.2432
		25.6	6.54503	12.5428	16.0443	20.4878	26.2879	93.9394
		26.6	6.73771	12.6654	16.4735	21.1602	27.061	94.5459
		27.6	6.8111	12.9998	16.944	21.8269	27.9399	95.0496
		28.6	6.98009	13.0809	17.2167	22.3228	28.5594	95.6732
		29.6	7.11115	13.3272	17.7451	22.938	29.5099	96.2945
		30.6	7.14049	13.584	18.1818	23.552	30.0801	96.6217
		31.6	7.18737	13.8283	18.6234	24.2268	30.9739	97.0181
		32.6	7.36105	13.878	19.0892	24.7715	31.7208	97.4568
		33.6	7.53751	14.2872	19.4818	25.4639	32.4658	97.9104
		34.6	7.61334	14.5126	20.0107	26.0212	33.3937	98.2605
		35.6	7.80641	14.705	20.356	26.573	34.1533	98.6383
		36.6	7.91486	15.0231	20.9353	27.3628	35.0878	99.104
		37.6	7.99279	15.2045	21.2404	27.8306	35.7754	99.2913
		38.6	8.14791	15.5239	21.7098	28.3455	36.4786	99.5551
		39.6	8.31633	15.8929	22.0956	29.0034	37.3794	99.9424
		40.6	8.35221	15.9671	22.6207	29.7405	38.1491	100.266
		41.6	8.53439	15.9922	22.9234	30.2993	38.807	100.511
		42.6	8.73864	16.467	23.3026	30.8411	39.7288	100.803
		43.6	8.83058	16.7654	23.896	31.4551	40.5147	101.067
		44.6	8.86798	16.9937	24.3989	32.145	41.3644	101.455
		45.6	9.01794	17.2416	24.8202	32.8044	42.1736	101.773
		46.6	9.34073	17.4726	25.2008	33.4683	43.0012	102.047
		47.6	9.4465	17.6478	25.6316	33.9106	43.6847	102.117
		48.6	9.392	17.8018	26.1151	34.7031	44.4516	102.425
		49.6	9.37311	18.1208	26.4921	35.1389	45.1554	102.611
		50.6	9.57741	18.4395	26.7595	35.698	45.8445	102.848
		51.6	9.60319	18.6423	27.3353	36.2117	46.6225	102.97
		52.6	9.84245	18.9249	27.8663	36.8665	47.7028	103.315
		53.6	9.97696	19.1903	28.2367	37.6353	48.3969	103.641
		54.6	10.0967	19.4281	28.6933	38.1628	49.0436	103.827
		55.6	10.1841	19.6396	29.0727	38.9504	49.9035	103.995
		56.6	10.3317	19.82	29.6346	39.4763	50.5854	104.062
		57.6	10.5467	20.0849	29.9193	40.0452	51.4329	104.418
		58.6	10.564	20.4347	30.3274	40.6489	52.0911	104.563
		59.6	10.7301	20.4676	30.8751	41.2439	52.9851	104.671
		60.6	10.9576	20.7868	31.2511	41.7153	53.6011	104.921
		61.6	11.0144	21.0404	31.6382	42.3142	54.4399	105.086
		62.6	11.1243	21.2952	32.1699	43.0596	55.0114	105.175
		63.6	11.2987	21.6131	32.6222	43.6697	55.7344	105.453
		64.6	11.3681	21.8204	33.1963	44.2493	56.5526	105.868
		65.6	11.4162	21.9721	33.5126	44.8577	57.2924	105.965
		66.6	11.7206	22.3309	34.0221	45.5374	58.1524	106.023
		67.6	11.6954	22.5813	34.446	46.1365	58.8832	106.314
		68.6	11.7842	22.6491	34.8225	46.6992	59.5559	106.441
		69.6	12.0033	22.9409	35.308	47.072	60.1883	106.405
		70.6	12.221	23.1476	35.8078	47.9409	60.8983	106.707
		71.6	12.2876	23.4287	36.1958	48.4404	61.6035	106.928
		72.6	12.3455	23.81	36.6584	49.0586	62.2841	107.125
		73.6	12.4916	24.0112	37.172	49.6509	63.1711	107.414
		74.6	12.5913	24.2929	37.5491	50.2983	63.927	107.487
		75.6	12.699	24.3834	38.0386	50.7703	64.4277	107.637
		76.6	12.937	24.8762	38.4644	51.5718	65.2144	107.962
		77.6	13.1554	25.1196	38.8249	52.1768	66.0313	108.191
		78.6	13.2626	25.3187	39.3766	52.8157	66.6241	108.425
		79.6	13.4284	25.6119	39.8668	53.3557	67.1584	108.534
		80.6	13.4072	25.7701	40.3069	53.8853	67.9197	108.594
		81.6	13.5758	25.968	40.7171	54.4187	68.5322	108.813
		82.6	13.6938	26.1673	41.188	55.1257	69.3407	109.048
		83.6	13.7895	26.3397	41.5479	55.7058	69.8622	109.097
		84.6	14.021	26.8733	42.1458	56.1692	70.4449	109.267
		85.6	14.2079	27.0649	42.6222	56.916	71.1657	109.496
		86.6	14.2846	27.2601	43.0272	57.3975	71.7666	109.617
		87.6	14.4388	27.5623	43.5309	57.9861	72.4717	109.829
		88.6	14.4867	27.7217	43.9293	58.6497	73.0254	110.068
		89.6	14.6252	27.8989	44.4457	59.2136	73.5571	110.09
		90.6	14.867	28.2866	44.8577	59.7136	74.1497	110.231
		91.6	14.8198	28.3984	45.2259	60.2517	74.7286	110.427
		92.6	15.0824	28.8022	45.527	60.8628	75.1799	110.533
		93.6	15.0863	28.9803	46.1175	61.396	75.937	110.953
		94.6	15.2697	29.1921	46.5541	62.0471	76.354	111.083
		95.6	15.3752	29.5974	47.0023	62.6003	76.9292	111.183
		96.6	15.6362	29.7568	47.3314	62.988	77.4684	111.326
		97.6	15.7329	29.8467	47.8657	63.603	78.1138	111.694
		98.6	15.8283	30.1505	48.3294	64.1284	78.4381	111.625
		99.6	15.9506	30.5896	48.6217	64.8164	79.1618	111.893
		100.6	16.0679	30.6863	48.9663	65.3452	79.3516	111.918
		101.6	16.1729	30.9802	49.5264	65.8896	80.0054	112.047
		102.6	16.3923	31.1507	50.0652	66.6177	80.5616	112.364
		103.6	16.6485	31.4242	50.4973	66.9473	80.9627	112.338
		104.6	16.5464	31.7399	50.9165	67.574	81.4494	112.6
		105.6	16.6258	31.997	51.391	68.1438	81.9388	112.781
		106.6	16.8412	32.2114	51.8238	68.6685	82.465	113.047
		107.6	17.0761	32.3193	52.3019	69.3047	83.1232	113.213
		108.6	17.2173	32.6443	52.8062	69.8579	83.3535	113.323
		109.6	17.3308	33.0157	53.242	70.418	83.8072	113.415
		110.6	17.6109	33.3562	53.6709	70.8994	84.2446	113.593
		111.6	17.6231	33.6243	54.0229	71.5249	84.6499	113.747
		112.6	17.8494	33.7514	54.3986	71.9932	85.1176	113.849
		113.6	17.9315	34.0282	54.8386	72.4893	85.371	114.019
		114.6	18.1	34.2315	55.3514	72.9658	85.6518	114.224
		115.6	18.2009	34.5991	55.7253	73.572	86.0525	114.338
		116.6	18.2415	34.8815	56.1582	73.9895	86.563	114.547
		117.6	18.3592	34.9931	56.6462	74.5835	86.911	114.726
		118.6	18.5222	35.3158	56.8377	75.2041	87.214	114.698
		119.6	18.7492	35.6481	57.5491	75.687	87.6593	114.897
		120.6	18.924	35.9092	57.9366	76.2529	87.9125	115.228
		121.6	18.9795	36.1233	58.3406	76.6624	88.2662	115.22
		122.6	19.0088	36.3566	58.6599	77.1953	88.6238	115.323
		123.6	19.1093	36.5615	59.0403	77.7146	88.8917	115.513
		124.6	19.3371	36.8324	59.4891	78.043	88.9098	115.599
		125.6	19.4466	36.9196	59.9104	78.5186	89.3334	115.672
		126.6	19.5079	37.3432	60.3473	79.082	89.5171	115.992
		127.6	19.7744	37.5648	60.7022	79.5964	89.9623	116.336
		128.6	19.7022	37.6582	61.1794	79.9788	90.0692	116.365
		129.6	19.8914	37.9665	61.6105	80.3848	90.3476	116.537
		130.6	20.0987	38.3165	61.9999	80.8945	90.6419	116.691
		131.6	20.1571	38.635	62.3751	81.4375	91.051	116.793
		132.6	20.1872	38.8008	62.7857	82.0298	91.1673	117.06
		133.6	20.3404	39.0672	63.1672	82.3196	91.2611	117.053
		134.6	20.5244	39.3097	63.6057	82.7603	91.3562	117.151
		135.6	20.6311	39.4996	63.9756	83.2366	91.7026	117.348
		136.6	20.7365	39.8658	64.3895	83.5039	91.8609	117.454
		137.6	20.9463	40.1403	64.8674	84.1685	92.2683	117.623
		138.6	20.942	40.1432	65.2119	84.3977	92.11	117.688
		139.6	21.1278	40.3791	65.5873	84.7014	92.3577	117.801
		140.6	21.2699	40.7352	66.0272	85.3428	92.8427	118.117
		141.6	21.4522	40.9555	66.3403	85.844	92.9713	118.195
		142.6	21.3058	41.2486	66.8155	86.0667	93.0061	118.268
		143.6	21.3623	41.492	67.2666	86.4375	93.1841	118.367
		144.6	21.649	41.7234	67.7953	86.9321	93.3606	118.49
		145.6	21.8886	42.0415	68.0436	87.3193	93.6984	118.758
		146.6	21.8676	42.3057	68.4896	87.752	93.8027	118.9
		147.6	21.9022	42.5351	68.933	88.1296	93.9285	119.127
		148.6	22.0895	42.8875	69.3109	88.3716	93.9598	119.06
		149.6	22.3014	43.0634	69.7746	88.7637	94.2964	119.479
		150.6	22.4076	43.1342	70.0399	89.1853	94.3724	119.474
		151.6	22.4193	43.4327	70.3832	89.5093	94.4101	119.414
		152.6	22.5301	43.7068	70.8239	89.9612	94.5772	119.764
		153.6	22.8723	44.183	71.2861	90.2166	94.7368	119.744
		154.6	22.9695	44.1221	71.7651	90.7021	94.8747	120.097
		155.6	22.9853	44.4731	72.1546	91.0491	94.8502	120.086
		156.6	23.2018	44.6441	72.6112	91.3442	95.1829	120.302
		157.6	23.3194	44.7378	72.8218	91.5474	95.2153	120.361
		158.6	23.4252	45.0095	73.2999	91.978	95.3147	120.375
		159.6	23.419	45.2011	73.6042	92.2871	95.4075	120.591
		160.6	23.6211	45.5847	74.1033	92.5676	95.4527	120.693
		161.6	23.6358	45.8166	74.383	92.8647	95.5337	120.728
		162.6	23.7379	46.0883	74.6933	93.0159	95.5348	120.901
		163.6	23.9102	46.252	75.1003	93.4675	95.8285	120.956
		164.6	24.0825	46.5382	75.5173	93.5884	95.8689	121.22
		165.6	23.9821	46.765	75.8702	94.033	95.989	121.158
		166.6	24.1776	46.9296	76.1818	94.3613	96.1171	121.512
		167.6	24.22	47.3253	76.5275	94.5156	96.0243	121.698
		168.6	24.3768	47.5511	76.914	94.8311	96.214	121.611
		169.6	24.3582	47.7888	77.3171	95.0613	96.2752	121.951
		170.6	24.7162	47.9964	77.7296	95.3025	96.2559	122.004
		171.6	24.7753	48.0811	78.0006	95.4812	96.4136	121.973
		172.6	24.886	48.3611	78.488	95.7717	96.4446	122.132
		173.6	24.9599	48.645	78.7864	96.0183	96.419	122.234
		174.6	25.1387	48.8538	79.0317	96.2158	96.5732	122.405
		175.6	25.2675	49.1561	79.4134	96.4609	96.6093	122.489
		176.6	25.3208	49.3574	79.9266	96.6946	96.7726	122.646
		177.6	25.3327	49.5128	80.0911	96.8418	96.7726	122.73
		178.6	25.0511	49.4197	80.2915	97.0708	96.6496	122.621
		179.6	24.5727	49.1506	79.2317	96.9539	96.2291	122.282
		180.6	23.7796	48.3998	78.5974	96.3242	95.247	121.367
		181.6	23.5327	48.2649	78.1899	96.001	94.3652	118.273
		182.6	23.5221	48.2552	78.1806	95.7065	94.1673	116.036
		183.6	23.636	48.0577	78.0623	95.3657	93.7027	114.516
		184.6	23.675	47.9557	77.7586	95.2729	93.6251	113.791
		185.6	23.4388	47.8564	77.6457	94.8447	93.1552	113.207
		186.6	23.3582	47.709	77.4599	94.3999	92.8122	112.592
		187.6	23.31	47.7823	77.1807	94.2888	92.6581	112.125
		188.6	23.3225	47.5337	77.1682	94.0564	92.6218	112.122
		189.6	23.1588	47.2993	76.9143	93.9055	92.0697	111.627
		190.6	23.3103	47.3928	76.7066	93.6274	92.14	111.356
		191.6	23.1203	47.2116	76.7445	93.446	91.8706	111.182
		192.6	23.158	47.0835	76.4329	93.1697	91.6419	110.979
		193.6	23.0442	47.2881	76.3069	92.9524	91.4924	110.767
		194.6	22.9882	47.037	76.1597	92.9485	91.3949	110.691
		195.6	23.0427	46.8694	76.0256	92.6453	90.9153	110.284
		196.6	22.9914	46.8997	75.8902	92.4558	90.8928	110.125
		197.6	22.8558	46.7542	75.9331	92.1704	90.5919	110.095
		198.6	23.0407	46.5365	75.6368	91.9543	90.5368	109.712
		199.6	22.8487	46.7751	75.4425	91.9854	90.3731	109.72
		200.6	22.7981	46.3429	75.4175	91.6423	90.2149	109.426
		201.6	22.8678	46.4041	75.2484	91.4224	89.9183	109.231
		202.6	22.7947	46.4881	75.2153	91.4624	90.005	109.175
		203.6	22.6776	46.2765	75.0902	91.0271	89.68	109.01
		204.6	22.7229	46.1628	74.9839	90.8838	89.5253	108.716
		205.6	22.8011	46.4596	74.873	90.947	89.5667	108.707
		206.6	22.6466	46.1515	74.838	90.7339	89.2676	108.459
		207.6	22.813	46.1091	74.6722	90.4822	89.2057	108.15
		208.6	22.5848	45.9803	74.5766	90.4507	89.1745	108.118
		209.6	22.4012	45.7985	74.3197	90.05	88.6458	107.842
		210.6	22.718	45.9265	74.2198	90.0181	88.6673	107.646
		211.6	22.5631	45.8437	74.4466	90.0652	88.7563	107.939
		212.6	22.4495	45.6445	74.2024	89.6047	88.3787	107.519
		213.6	22.5328	45.6958	74.0061	89.615	88.3114	107.246
		214.6	22.4245	45.618	73.9939	89.4941	88.2364	107.46
		215.6	22.4477	45.3922	73.7738	89.2446	88.0405	107.308
		216.6	22.6202	45.7727	73.7463	89.0872	88.1796	107.08
		217.6	22.4477	45.4465	73.5714	89.105	88.1311	107.325
		218.6	22.4986	45.1733	73.5412	88.8496	87.6597	106.721
		219.6	22.4981	45.4709	73.4165	88.8767	87.6984	106.614
		220.6	22.4674	45.1363	73.4249	88.5242	87.4509	106.771
		221.6	22.4568	44.9148	73.2265	88.4468	87.2345	106.492
		222.6	22.3902	45.0537	72.9948	88.2351	87.2885	106.263
		223.6	22.2266	44.9835	72.9841	87.9507	87.0081	106.254
		224.6	22.3136	44.895	72.765	87.8762	86.7421	106.052
		225.6	22.3806	44.7311	72.6968	87.9055	86.9971	105.975
		226.6	22.087	44.5726	72.6278	87.5605	86.6487	105.825
		227.6	22.1819	44.5757	72.4717	87.6221	86.5912	105.727
		228.6	22.1924	44.6546	72.5811	87.3186	86.661	105.624
		229.6	22.1153	44.4301	72.4785	87.2786	86.4035	105.455
		230.6	22.1157	44.4602	72.2664	87.136	86.19	105.316
		231.6	22.0831	44.3779	72.2355	87.1455	86.3033	105.344
		232.6	21.9607	44.374	72.0295	86.9363	85.8821	105.188
		233.6	22.1433	44.4119	71.9924	86.7375	85.866	104.877
		234.6	21.9285	44.3157	71.8616	86.7766	85.907	104.983
		235.6	22.0108	44.1187	71.7814	86.4773	85.5815	104.837
		236.6	21.9368	44.3377	71.7304	86.4927	85.6457	104.561
		237.6	22.0366	44.1734	71.7173	86.4041	85.6708	104.66
		238.6	21.9739	43.9918	71.5601	86.281	85.2109	104.492
		239.6	22.0264	44.1326	71.4648	86.1553	85.3447	104.416
		240.6	21.8141	44.0292	71.3893	86.146	85.2222	104.4
		241.6	21.7827	43.7618	71.2461	85.8225	84.9969	104.087
		242.6	21.8013	43.8941	71.1916	85.8777	85.0898	104.022
		243.6	21.763	43.7057	71.2585	85.5781	84.9838	104.112
		244.6	21.8004	43.8351	71.1657	85.5054	84.6905	103.902
		245.6	21.8024	43.7314	70.9906	85.4382	84.7519	103.785
		246.6	21.6363	43.5141	71.0673	85.4407	84.7189	103.944
		247.6	21.7043	43.5538	70.7799	85.1536	84.2922	103.527
		248.6	21.8258	43.4871	70.6928	85.3062	84.4866	103.459
		249.6	21.5484	43.3719	70.6576	84.8452	84.179	103.506
		250.6	21.5774	43.2915	70.5328	84.7231	83.9354	103.313
		251.6	21.6961	43.39	70.5386	84.7986	84.0405	103.181
		252.6	21.4408	43.1733	70.3736	84.6055	83.8225	103.226
		253.6	21.3777	43.0863	70.1907	84.5464	83.6241	102.809
		254.6	21.4185	43.2316	70.2258	84.3081	83.759	102.869
		255.6	21.3062	43.0542	70.2126	84.2532	83.5614	102.865
		256.6	21.4893	43.0512	70.0217	84.2466	83.5349	102.621
		257.6	21.4982	43.184	70.0648	84.1902	83.6064	102.723
		258.6	21.3037	42.8917	69.9624	84.1174	83.3734	102.554
		259.6	21.4382	42.8853	69.717	84.0261	83.3118	102.302
		260.6	21.1766	42.7887	69.6615	83.9031	83.2122	102.475
		261.6	21.2321	42.433	69.6614	83.7056	82.9723	102.241
		262.6	21.5099	42.6816	69.4621	83.6821	82.9688	102.033
		263.6	21.2834	42.5361	69.5472	83.4929	82.9672	102.162
		264.6	21.2446	42.4669	69.3428	83.4192	82.7323	101.852
		265.6	21.3979	42.6056	69.3721	83.1995	82.7152	101.658
		266.6	21.3051	42.4757	69.3794	83.0598	82.7533	101.904
		267.6	21.3281	42.483	69.2115	83.0164	82.3754	101.553
		268.6	21.3574	42.6346	69.1451	83.0032	82.5116	101.547
		269.6	21.0968	42.3895	69.2716	83.1057	82.4577	101.655
		270.6	21.2512	42.2656	68.98	82.8086	82.0438	101.295
		271.6	21.1488	42.3828	68.8632	82.8333	82.2816	101.217
		272.6	21.1053	42.0916	68.976	82.6934	82.1208	101.287
		273.6	21.2188	42.0917	68.6474	82.6145	81.7878	101.086
		274.6	21.1054	42.1932	68.6866	82.4509	81.9066	100.945
		275.6	21.021	42.0781	68.6316	82.4402	81.8849	101.044
		276.6	21.0515	41.9674	68.534	82.1602	81.5841	100.752
		277.6	21.0838	42.1173	68.5061	82.2905	81.7001	100.92
		278.6	21.0233	41.8836	68.5253	81.9937	81.5424	100.784
		279.6	21.1692	41.9872	68.3618	82.0017	81.2998	100.527
		280.6	21.0871	42.0154	68.2691	81.9712	81.5023	100.639
		281.6	21.046	41.7926	68.1821	81.8816	81.3483	100.588
		282.6	21.0504	41.8898	68.1103	81.718	81.2253	100.267
		283.6	20.9833	41.8439	68.1103	81.866	81.1302	100.466
		284.6	20.8121	41.7331	67.8771	81.5049	80.8653	100.227
		285.6	20.9782	41.6593	67.8561	81.5237	80.8366	100.021
		286.6	20.8298	41.6723	67.8746	81.2583	80.9169	100.24
		287.6	20.8391	41.645	67.7747	81.2024	80.4866	99.9956
		288.6	20.9931	41.7242	67.9073	81.3088	80.8802	99.9578
		289.6	20.8463	41.5717	67.7856	81.2566	80.9342	100.144
		290.6	20.7768	41.4099	67.6458	81.1213	80.5499	99.6886
		291.6	20.8437	41.5402	67.3878	81.0952	80.4836	99.5851
		292.6	20.7631	41.3513	67.5895	80.8472	80.2351	99.5514
		293.6	20.8185	41.1714	67.3515	80.7461	80.2054	99.3893
		294.6	20.9249	41.4244	67.5424	80.9126	80.5125	99.549
		295.6	20.7283	41.3183	67.4436	80.7207	80.349	99.5466
		296.6	20.7775	41.2558	67.2233	80.6382	80.1519	99.3045
		297.6	20.8378	41.3285	67.1412	80.6375	80.0692	99.3697
		298.6	20.5466	41.0415	67.1018	80.3953	80.0212	99.2544
		299.6	20.6364	41.0253	66.8124	80.2961	79.8335	99.0384
		300.6	20.8086	41.1259	67.1142	80.1838	80.0495	99.0993

## Sheet: Fig6b
	RU
time (s)	75nM	150nM	250nM	500nM	1000nM	1500nM	2000nM	3000nM	4000nM	6000nM	8000nM	10000nM	[Drg1]
-30.7	0.120237	0.00930545	0.270975	0.348619	0.185182	0.115919	-0.00955012	0.115484	0.454824	0.141779	0.0695437	0.215483
-29.7	0.250801	0.272124	0.0668304	0.132191	0.0981167	-0.143585	-0.0939443	-0.101777	0.235779	-0.154787	-0.0646251	-0.022368
-28.7	-0.0381577	-0.0619014	0.0446885	-0.0670456	0.00952801	0.153151	-0.0459198	0.189586	0.351117	0.198223	-0.0600969	-0.0176778
-27.7	-0.0164285	-0.0527154	-0.0143684	0.160571	0.211264	0.176491	0.061778	0.186665	0.309957	-0.0826576	0.153793	-0.163817
-26.7	0.128602	0.149875	0.189047	0.19577	0.105724	0.181144	0.166115	0.261523	0.455766	0.0307733	-0.0182937	0.0992938
-25.7	-0.0150826	0.0356925	0.187049	0.117798	0.0957439	-0.00258656	-0.178657	0.180147	0.304269	-0.0331519	0.0312893	-0.18738
-24.7	0.061445	0.151803	0.0975603	0.115944	0.0418082	-0.0668168	-0.0426182	0.0900125	0.257749	-0.00363146	0.0283927	0.10607
-23.7	0.100081	-0.00545919	0.129255	0.254085	0.060416	-0.0736919	-0.0329937	0.132358	0.314353	-0.130722	-0.119986	-0.143185
-22.7	0.107236	-0.107272	0.111387	0.406156	0.209005	0.43189	0.111654	0.065313	0.333616	0.131865	0.150068	0.0104197
-21.7	0.0327988	0.354961	0.0438612	0.0995127	0.25657	-0.180392	-0.106702	0.279498	0.396683	-0.0617939	0.24455	0.00560935
-20.7	-0.0231395	0.11211	0.0770801	0.0622283	0.162248	-0.118555	0.207965	0.174145	0.339959	0.0380292	0.203169	-0.135092
-19.7	0.0859171	0.0495075	-0.0553966	0.104964	-0.00864048	-0.145657	-0.0321129	-0.0259548	0.127535	-0.0138067	-0.0191136	0.0579052
-18.7	-0.103606	0.11364	-0.0244189	0.193117	-0.0245212	-0.176717	0.0365086	0.130753	0.369264	-0.120464	-0.012862	0.189991
-17.7	0.132098	0.190041	0.0545226	0.307686	0.154658	0.106954	0.186234	0.170441	0.158091	0.0158211	-0.105639	0.0603028
-16.7	0.0174694	0.0621841	-0.11232	0.0295552	0.0992774	-0.0514682	-0.0590831	0.215237	0.345808	-0.132315	-0.0684841	0.0451898
-15.7	0.188862	0.0430327	-0.0726959	0.0969966	-0.0682652	0.0772596	-0.136951	-0.0675859	0.105869	0.0396402	0.0263861	0.119924
-14.7	0.0474028	0.0688056	-0.0964564	0.0795406	0.249139	0.0181725	0.0170711	0.221859	0.20582	0.0892788	-0.0515761	0.169781
-13.7	-0.069605	0.0297397	0.030375	-0.0289795	-0.0148301	-0.109585	0.0573852	0.0538868	0.00678048	0.00222782	-0.177461	0.015649
-12.7	0.0388395	-0.0146924	0.0622737	0.135986	-0.0341335	0.15056	0.303596	-0.0604687	0.0257703	0.117858	0.289311	0.263433
-11.7	0.0899386	0.206111	0.0861614	-0.00402018	0.103155	0.0659462	0.021401	0.253695	0.0577273	-0.00841943	0.11315	-0.052217
-10.7	-0.092944	-0.16023	-0.00218918	0.049948	0.0570009	0.00871216	0.0886519	0.0885266	-0.0239819	0.0573909	-0.129238	-0.138876
-9.7	0.118633	0.213879	-0.087146	0.0095562	-0.0481682	0.0491606	0.0763897	0.228649	-0.0413091	0.0399826	0.0257225	0.0554472
-8.7	-0.121461	0.0239852	0.0105408	-0.0144239	-0.145972	-0.0133971	-0.258534	-0.142488	0.0646885	-0.0660502	-0.10314	-0.088569
-7.7	0.0695854	-0.0473213	0.1381	-0.153917	0.0851317	-0.0517886	-0.0534986	-0.175518	0.0186287	-0.0112893	0.0680586	-0.054053
-6.7	0.0883565	-0.0730955	-0.0333612	-0.107418	-0.0394758	-0.122468	-0.194103	-0.174734	-0.114166	-0.106566	0.0126012	-0.0868323
-5.7	-0.184408	-0.225087	0.0187732	-0.03763	-0.182442	-0.00545349	-0.147364	-0.187268	-0.0912222	-0.125202	-0.00270168	-0.16207
-4.7	-0.0339966	-0.0389062	-0.103033	0.0052394	-0.0297413	-0.0958978	0.022848	-0.122959	-0.158394	-0.0366918	-0.0779628	-0.0796967
-3.7	0.16112	-0.00945028	-0.0144953	0.0999849	-0.0174911	0.198472	0.131662	-0.00210318	0.141016	-0.0348356	-0.0664645	-0.0497353
-2.7	-0.123433	-0.367583	-0.185155	-0.0215982	0.0828901	-0.274989	-0.151252	-0.189139	0.00802957	-0.228	-0.221788	-0.405869
-1.7	0.707371	0.372956	1.433	0.92504	0.0970506	1.3496	0.820388	0.271317	0.877117	1.20268	0.775208	1.60703
-0.699997	4.92944	1.88575	3.97948	3.51032	0.0310035	0.974264	-1.88769	-0.259638	-4.57895	-17.3603	-7.29289	-35.3391
0.300003	4.08944	1.55161	2.36883	1.75393	-5.06839	1.11203	-2.5597	-7.79495	-9.16113	2.4134	-31.5419	-32.5131
1.3	2.20848	0.952109	2.46842	2.68577	-0.224433	4.07931	3.93932	3.21414	4.34737	8.20694	2.1421	4.55557
2.3	1.70428	1.03305	2.12126	2.59524	1.96823	4.25129	4.52926	5.93415	6.94199	9.86448	9.71524	10.4225
3.3	1.2464	0.988546	1.76559	2.44591	2.57533	4.46245	5.1889	6.53652	7.91107	10.8923	11.7234	12.4496
4.3	0.94591	0.985191	1.83813	2.55778	2.98618	4.48435	5.35352	6.92223	8.40042	11.5376	12.6066	13.4986
5.3	1.03417	0.691367	1.75497	2.39567	3.20483	4.91601	5.54882	7.32528	8.89726	11.8377	13.4746	14.4631
6.3	0.863342	0.771836	1.78925	2.50975	3.38907	5.19117	6.09807	7.67645	9.437	12.3387	14.3282	15.3119
7.3	0.950406	0.765724	2.05066	2.61899	3.57757	5.30071	6.27762	8.12073	9.86741	12.6644	14.8595	16.0463
8.3	0.872776	0.787941	2.04707	2.76448	3.69464	5.56346	6.3774	8.51443	10.2402	13.3488	15.3302	16.8162
9.3	0.969692	0.828081	1.97526	2.82494	4.11615	6.03786	6.76912	8.88738	10.7222	13.9967	16.0414	17.2904
10.3	0.860216	0.941733	2.00919	2.89569	4.0656	6.05095	7.01096	9.19128	11.0803	14.602	16.4848	17.7358
11.3	0.840591	1.00888	2.18696	3.12741	4.22241	6.36526	7.18447	9.42287	11.5185	14.961	17.1166	18.3454
12.3	0.900052	0.923649	2.28632	3.10942	4.47402	6.45067	7.48171	9.88647	11.7171	15.2476	17.4887	18.9099
13.3	0.969231	1.11791	2.34776	3.28306	4.60444	6.75845	7.84012	10.1909	12.1206	15.7367	18.1495	19.4562
14.3	0.893043	1.09026	2.41223	3.32692	4.83096	6.89347	7.91524	10.4585	12.5354	16.1229	18.6126	19.87
15.3	0.912516	0.984005	2.27871	3.39032	4.94132	7.05313	8.24231	10.6609	12.8674	16.4433	19.0456	20.4461
16.3	0.892824	1.03089	2.32143	3.44104	5.00608	7.26958	8.58209	10.9789	13.2161	16.8198	19.3211	20.6959
17.3	0.920176	1.16961	2.48937	3.57737	5.48387	7.5016	8.91959	11.3809	13.4052	17.1002	19.7149	21.1338
18.3	0.830679	1.17306	2.78564	3.58026	5.28791	7.84141	8.99396	11.6945	13.7645	17.5012	20.1084	21.6209
19.3	1.12317	1.39274	2.82991	3.8818	5.5122	8.15436	9.32793	11.8337	14.2288	18.0655	20.5645	22.1832
20.3	1.20911	1.50933	2.73121	4.07508	5.85113	8.3917	9.69191	12.2882	14.5581	18.387	20.9306	22.5813
21.3	1.09801	1.51739	2.79762	4.163	5.9012	8.41104	9.68998	12.6369	14.6935	18.4897	21.2006	22.9561
22.3	1.18254	1.40446	2.9381	4.01149	5.97743	8.38912	9.69004	12.7118	14.9468	18.7741	21.4762	23.2687
23.3	1.21197	1.40842	2.83505	4.18295	6.23778	8.64872	9.91346	12.9408	15.1802	19.1055	21.9062	23.5003
24.3	1.205	1.44985	2.90312	4.27248	6.34132	8.79256	10.2878	13.1885	15.3439	19.4783	22.2992	23.8781
25.3	1.15839	1.3817	2.96442	4.46106	6.38525	9.07648	10.438	13.4078	15.6848	19.6643	22.5197	24.141
26.3	1.17831	1.44813	2.96613	4.35225	6.63	9.16004	10.664	13.518	15.8289	19.8777	22.7711	24.3335
27.3	1.19817	1.28829	2.97799	4.45044	6.54106	9.26701	10.6262	13.7445	16.0816	20.0657	22.9798	24.7237
28.3	1.17349	1.41988	3.19547	4.55309	6.68867	9.47552	10.7801	13.9261	16.1253	20.314	23.2099	24.9541
29.3	1.22076	1.60361	3.18884	4.73135	7.03517	9.65391	11.0974	14.1684	16.6034	20.6346	23.7894	25.3917
30.3	1.28156	1.64846	3.41652	4.62825	7.08299	9.81347	11.3201	14.3929	16.8556	21.0747	23.9751	25.6989
31.3	1.20863	1.52432	3.41142	4.80554	7.34027	10.0394	11.5149	14.6032	17.1874	21.2638	24.3398	26.0377
32.3	1.20475	1.64067	3.42019	4.90679	7.50735	10.2774	11.5732	14.8601	17.4182	21.2766	24.7164	26.0403
33.3	1.02745	1.52053	3.46281	4.85462	7.39061	10.3359	11.7	14.9341	17.414	21.5198	24.7565	26.3073
34.3	1.30198	1.70196	3.42074	4.98937	7.55361	10.4797	11.8812	15.1484	17.6428	21.9599	25.0603	26.6625
35.3	1.15979	1.94547	3.62343	5.16643	7.53997	10.5979	12.0837	15.3317	17.8768	22.0226	25.3668	26.7911
36.3	1.34999	1.75069	3.62158	5.22569	7.63746	10.7188	12.1781	15.5854	18.0182	22.2597	25.645	27.0986
37.3	1.21851	1.71339	3.70058	5.25982	7.84744	10.9549	12.4138	15.9782	18.2523	22.689	25.8311	27.385
38.3	1.2455	1.84956	3.80775	5.5828	8.1716	11.095	12.6035	16.0233	18.3621	22.7257	26.0168	27.7592
39.3	1.39167	1.93507	3.79941	5.62786	8.2676	11.303	12.5705	16.3182	18.5165	22.8846	26.4168	27.8052
40.3	1.15239	1.76056	3.74616	5.54212	8.38876	11.2176	12.7402	16.3222	18.7592	23.0643	26.5353	28.0313
41.3	1.36891	1.98657	3.88144	5.60057	8.41542	11.438	12.8721	16.6959	18.9242	23.3721	26.8231	28.4578
42.3	1.44017	2.00217	3.9243	5.97604	8.59634	11.6016	13.1155	16.7787	19.2802	23.7925	27.1519	28.8017
43.3	1.43474	2.12093	4.06323	5.74776	8.85279	11.8126	13.3853	17.0607	19.5029	23.7135	27.242	28.8271
44.3	1.34918	2.08717	3.89546	5.80173	8.76155	12.1451	13.467	17.0988	19.4959	23.9259	27.4212	29.1681
45.3	1.29526	1.97782	3.92394	5.93921	8.91665	12.0143	13.5162	17.2477	19.8048	24.2141	27.3962	29.2688
46.3	1.45866	2.02374	3.9083	5.93303	8.94543	12.0924	13.5917	17.294	19.8936	24.3136	27.6233	29.4875
47.3	1.34076	2.18267	4.05208	5.97397	8.94982	12.3422	13.7955	17.4392	19.941	24.5064	27.9915	29.8077
48.3	1.43341	2.12724	4.16511	5.98462	9.00179	12.2872	14.0081	17.4592	20.1168	24.662	28.3763	30.0613
49.3	1.35213	2.06678	4.25903	6.15991	9.07693	12.5691	13.9752	17.6565	20.2109	24.907	28.3525	30.2755
50.3	1.34646	2.09851	4.28787	6.05428	9.28869	12.6717	14.2012	17.907	20.4627	25.0586	28.821	30.3216
51.3	1.47014	2.09692	4.28582	6.26912	9.37211	12.6941	14.2418	18.0054	20.636	25.3631	28.8004	30.6501
52.3	1.56928	2.22574	4.4955	6.3585	9.57047	12.8288	14.5546	18.3202	20.8851	25.4434	29.0152	30.8508
53.3	1.45985	2.14618	4.41313	6.38334	9.80624	12.9653	14.558	18.2906	21.1007	25.7109	29.0633	31.0797
54.3	1.48736	2.43931	4.39183	6.43899	9.88492	13.217	14.6	18.4849	21.1719	25.7997	29.4017	31.3123
55.3	1.39751	2.41187	4.39704	6.52224	9.83633	13.4148	14.7859	18.4825	21.218	25.9121	29.6126	31.507
56.3	1.5942	2.33184	4.57151	6.60788	9.89274	13.3898	14.9282	18.5415	21.3573	26.0492	29.6199	31.7021
57.3	1.61538	2.46348	4.75667	6.60116	10.1089	13.579	15.034	18.8747	21.5789	26.1747	29.9221	31.9668
58.3	1.61917	2.39619	4.62002	6.71413	10.2465	13.4769	15.1048	19.0711	21.5905	26.3642	30.0543	31.8979
59.3	1.38773	2.31302	4.47538	6.865	10.2302	13.6679	15.1588	19.179	21.643	26.4291	30.2233	32.0485
60.3	1.59016	2.39879	4.50163	6.79921	10.2866	13.8714	15.2985	19.1878	21.8576	26.524	30.2213	32.2436
61.3	1.61579	2.55792	4.63342	6.91959	10.4224	13.969	15.3106	19.5055	22.1641	26.7683	30.5405	32.4381
62.3	1.7431	2.52162	4.79854	7.06876	10.5049	14.2087	15.8969	19.5606	22.2293	26.8768	30.835	32.6185
63.3	1.726	2.48152	4.70265	7.15612	10.6756	14.0056	15.7855	19.6799	22.4485	27.1683	30.8298	32.8852
64.3	1.6028	2.4984	4.88906	7.15799	10.7065	14.2423	15.9057	19.846	22.4393	27.3115	30.9862	33.0022
65.3	1.56689	2.57591	4.89708	7.14819	10.979	14.3997	16.0318	20.0262	22.5073	27.3522	31.1766	33.1926
66.3	1.65225	2.59067	5.01101	7.27081	10.8869	14.4252	16.0986	20.1937	22.813	27.577	31.3622	33.243
67.3	1.83986	2.719	4.83284	7.4568	10.9626	14.5209	16.2443	20.083	22.9561	27.4823	31.6194	33.3229
68.3	1.63149	2.67448	4.69569	7.45108	10.8787	14.5572	16.1585	20.2717	22.8977	27.6895	31.7353	33.6103
69.3	1.73627	2.52828	4.89394	7.43468	11.0244	14.5825	16.2179	20.5614	22.7951	28.02	31.8593	33.8803
70.3	1.81292	2.59	5.04843	7.50471	11.3251	14.5913	16.5856	20.672	23.1252	28.0781	31.9984	33.8728
71.3	1.64465	2.68923	5.06194	7.39431	11.3602	14.9145	16.5896	20.881	23.3359	28.2405	32.1977	34.0023
72.3	1.89305	2.67649	5.26043	7.50198	11.2945	14.9701	16.8817	20.8452	23.3956	28.4412	32.2778	34.2015
73.3	1.814	2.56986	5.25381	7.61739	11.4778	15.1441	16.9416	20.9202	23.549	28.4016	32.4672	34.3323
74.3	1.84334	2.82427	5.22132	7.71153	11.3826	15.3229	16.8756	21.0066	23.667	28.5811	32.6095	34.431
75.3	1.81905	2.78644	5.24879	7.76921	11.5296	15.4001	17.0177	21.2375	23.7993	28.5549	32.6263	34.5369
76.3	1.80464	2.96534	5.50498	7.76596	11.6075	15.3463	17.216	21.1797	23.7166	28.8022	32.7112	34.5383
77.3	1.73026	2.95151	5.37201	7.86581	11.7362	15.3754	17.185	21.476	23.8324	28.7001	33.0798	34.8205
78.3	1.97532	2.89506	5.49396	7.91163	11.8497	15.4118	17.3546	21.4497	24.0982	29.0735	33.18	34.9925
79.3	1.8698	3.03955	5.45947	8.0135	11.9638	15.7032	17.5034	21.5696	24.2005	29.0847	33.3307	35.2283
80.3	1.99132	2.9686	5.32576	7.91582	12.039	15.8121	17.4561	21.7174	24.397	29.104	33.4109	35.1363
81.3	1.70772	2.92042	5.33301	7.91356	11.6778	15.6673	17.5652	21.6399	24.3091	29.3208	33.2858	35.2585
82.3	1.82761	2.90694	5.47207	8.02864	12.0352	15.8194	17.6896	21.7569	24.7059	29.5354	33.5984	35.3388
83.3	1.8491	3.10794	5.48113	8.14807	12.0808	15.966	17.6094	21.9864	24.8747	29.6802	33.697	35.6064
84.3	2.2054	3.22933	5.62612	8.41479	12.289	16.1694	17.9668	22.1418	24.9591	29.8718	33.7628	35.6727
85.3	2.01234	3.20511	5.58449	8.43809	12.4356	16.4028	18.237	22.2062	25.1274	29.9024	34.0666	35.8025
86.3	1.95885	3.17233	5.61888	8.3346	12.2063	16.329	18.1436	22.2285	25.1477	29.859	34.1018	36.0545
87.3	2.09803	3.16906	5.68658	8.44031	12.5221	16.3614	18.3333	22.3006	25.3092	30.1246	34.1334	36.1036
88.3	2.00938	3.19531	5.78301	8.50633	12.4975	16.4192	18.2337	22.4816	25.2295	30.207	34.5675	36.3711
89.3	1.99701	3.23086	5.79954	8.56766	12.6664	16.5319	18.2876	22.471	25.2699	30.1107	34.5256	36.2012
90.3	1.90059	3.1081	5.64438	8.55882	12.492	16.5017	18.4167	22.499	25.2949	30.2616	34.6146	36.4726
91.3	1.90357	3.12783	5.6738	8.59171	12.66	16.657	18.4855	22.7797	25.5401	30.4914	34.4986	36.482
92.3	2.13306	3.27148	5.78263	8.73306	12.7652	16.7239	18.5624	22.7316	25.7966	30.5693	34.6416	36.7636
93.3	2.08567	3.23738	5.91629	8.82688	12.7856	16.9429	18.7085	22.8279	25.5769	30.5346	34.9276	36.8283
94.3	2.04401	3.39383	5.97804	8.67463	12.8702	16.7778	18.8774	22.6277	25.8255	30.6826	35.0329	36.8178
95.3	2.12107	3.43057	6.20368	8.9537	12.8385	17.1944	18.8233	23.0524	26.0217	31.0357	35.1845	37.1477
96.3	2.26287	3.43741	5.98308	9.02157	13.0404	17.2036	18.9536	23.2049	26.2018	30.9579	35.3682	37.1743
97.3	2.25995	3.56202	6.01582	8.98693	13.0878	17.1684	19.0373	23.0862	25.9914	30.9623	35.474	37.355
98.3	2.29749	3.33237	6.1514	9.15337	13.1069	17.1689	19.2315	23.1526	26.0918	31.2655	35.5963	37.541
99.3	2.24072	3.479	6.15456	9.06266	13.2527	17.2696	19.2295	23.3356	26.2003	31.3679	35.6492	37.4922
100.3	2.06665	3.60163	6.06844	9.05762	13.2329	17.4414	19.3217	23.2379	26.3235	31.3722	35.6565	37.5841
101.3	2.13336	3.6111	6.01496	9.06799	13.2116	17.4251	19.3196	23.238	26.3	31.2932	35.9346	37.5376
102.3	2.20566	3.67838	5.96549	9.05296	13.2736	17.5314	19.2995	23.4139	26.5254	31.4272	35.7478	37.6566
103.3	2.02847	3.6028	6.10425	9.29567	13.4125	17.5041	19.2695	23.6183	26.467	31.5664	36.0151	37.7798
104.3	2.00965	3.50689	6.2124	9.19235	13.3702	17.5519	19.4764	23.7056	26.5544	31.72	36.0332	38.0183
105.3	2.15836	3.61813	6.29543	9.33596	13.5073	17.804	19.6782	23.8895	26.8414	31.8815	36.178	38.2896
106.3	2.06406	3.71286	6.11564	9.53504	13.7047	17.8039	19.7069	23.9577	26.8436	31.9197	36.3985	38.3051
107.3	2.17057	3.76277	6.24318	9.54817	13.5746	17.9674	19.7654	23.9006	26.8509	32.0722	36.5058	38.4306
108.3	2.10614	3.71284	6.32223	9.40891	13.7561	18.0283	19.6117	24.1421	26.9103	32.1242	36.4826	38.3868
109.3	2.21171	3.75581	6.35433	9.56395	13.7074	18.0883	19.7769	23.9397	26.8279	31.9986	36.6758	38.634
110.3	2.30913	3.60454	6.40154	9.67966	13.7769	18.1723	19.8008	24.1806	27.0886	32.0703	36.9495	38.4886
111.3	2.23188	3.64449	6.38737	9.63893	13.855	18.0853	19.8761	23.9878	27.1145	32.1749	36.8478	38.616
112.3	2.16768	3.63293	6.38833	9.70622	14.0799	18.1993	20.1113	24.0739	27.271	32.5181	36.9572	38.8719
113.3	2.28085	3.76418	6.5273	9.70624	14.0395	18.2635	20.0301	24.4801	27.3717	32.3562	36.9964	38.8087
114.3	2.11239	3.75648	6.49097	9.62635	14.0097	18.398	20.1795	24.3095	27.4239	32.5884	37.0378	38.9664
115.3	2.18327	3.85856	6.74765	9.79901	14.0686	18.4091	20.3361	24.4608	27.4866	32.7256	37.2417	39.144
116.3	2.30941	3.81104	6.57275	9.8446	14.177	18.6027	20.222	24.6657	27.6428	32.8275	37.2906	39.2846
117.3	2.35524	3.87645	6.72045	9.93063	14.3499	18.6176	20.4295	24.6506	27.5574	33.0247	37.3107	39.3768
118.3	2.38309	3.96282	6.63084	9.88547	14.3178	18.5846	20.2968	24.7288	27.6876	32.9028	37.5307	39.4517
119.3	2.2476	3.96029	6.76329	9.94658	14.3706	18.5681	20.5619	24.7563	27.7587	32.8085	37.6896	39.6733
120.3	2.35052	3.86117	6.80854	10.0527	14.4039	18.6524	20.3359	24.8388	27.9605	33.0777	37.735	39.6261
121.3	2.32417	3.93749	6.63602	9.88282	14.5687	18.6316	20.4692	25.0366	27.9052	33.1197	37.6846	39.6815
122.3	2.49715	3.79353	6.73303	9.98399	14.4445	18.6332	20.5899	24.9478	27.8341	33.2184	37.6294	39.5501
123.3	2.42558	4.0335	6.72813	10.1484	14.4633	18.902	20.5883	25.0096	27.9067	33.2758	37.8976	39.8163
124.3	2.48547	3.96268	6.95964	10.1286	14.6031	18.8926	20.6044	25.0946	28.1271	33.4157	38.1083	40.122
125.3	2.45744	3.87545	6.88157	10.1003	14.6701	19.125	20.7562	25.2687	28.2741	33.6328	37.9599	40.0948
126.3	2.33278	3.88831	6.87075	10.2027	14.6972	19.0237	20.6684	25.2117	28.1541	33.5044	38.0089	39.9615
127.3	2.45612	3.93137	7.00826	10.324	14.6884	19.2219	20.8077	25.1469	28.3856	33.6894	38.2511	40.2013
128.3	2.59196	4.02884	7.01844	10.3658	14.7694	19.2402	20.7904	25.3717	28.4039	33.6996	38.2857	40.224
129.3	2.64036	4.01132	7.16866	10.4829	14.7582	19.0717	20.7724	25.3702	28.3785	33.7427	38.3244	40.4113
130.3	2.61891	4.07564	6.95273	10.5383	14.8793	19.3204	20.9508	25.2877	28.5402	33.7414	38.346	40.4288
131.3	2.43325	3.94147	7.01639	10.4776	14.9709	19.3063	21.112	25.432	28.4948	33.7407	38.4146	40.5011
132.3	2.52995	4.04495	7.08967	10.4897	14.8418	19.3392	20.8815	25.2843	28.4466	33.7631	38.4834	40.6976
133.3	2.43044	4.14335	7.0296	10.6444	14.8603	19.4042	20.8854	25.3296	28.6557	33.9851	38.602	40.5546
134.3	2.53885	4.36615	7.02266	10.4928	14.8985	19.2791	21.2058	25.4766	28.6734	33.8638	38.7176	40.5787
135.3	2.4296	4.10743	7.02123	10.5372	14.958	19.3967	20.9834	25.5574	28.6907	34.0556	38.7856	40.6067
136.3	2.40135	3.97891	7.18656	10.5578	15.0869	19.5757	21.016	25.7511	28.8984	34.1646	38.9258	40.7763
137.3	2.34751	4.13281	7.25684	10.6479	15.157	19.5341	21.2526	25.7437	28.9942	34.2463	39.0615	40.9445
138.3	2.44234	4.16591	7.16459	10.6861	15.1596	19.6805	21.192	25.7901	28.8172	34.3501	38.8782	40.8999
139.3	2.44765	4.10623	7.20467	10.7581	15.2927	19.6957	21.1358	25.8905	28.9854	34.361	39.0005	40.9781
140.3	2.51226	4.19921	7.28065	10.7273	15.1611	19.6714	21.1593	25.9898	29.1058	34.4153	39.1785	40.9907
141.3	2.50541	4.20196	7.45179	10.8639	15.3806	19.9089	21.5201	25.8652	29.1638	34.4495	39.2766	41.1861
142.3	2.47245	4.14871	7.52248	10.8525	15.1979	19.8684	21.4948	26.0779	29.343	34.4315	39.4661	41.3167
143.3	2.64556	4.15721	7.50073	10.7095	15.3889	19.8167	21.4799	26.0876	29.3579	34.7068	39.573	41.3519
144.3	2.56129	4.24466	7.36356	10.8562	15.4501	19.9295	21.6363	26.0325	29.0568	34.8162	39.4761	41.3543
145.3	2.35382	4.10038	7.51189	10.9693	15.5634	19.8506	21.6826	26.2878	29.5181	34.7342	39.5137	41.4868
146.3	2.37374	4.16886	7.42832	10.9265	15.5376	19.895	21.8261	26.3481	29.322	34.7048	39.7347	41.3257
147.3	2.47344	4.15329	7.51497	10.9607	15.4003	20.1365	21.9119	26.1067	29.3998	35.1606	39.5994	41.7153
148.3	2.48922	4.28275	7.39637	11.1425	15.6333	20.2375	22.134	26.4249	29.5312	35.0748	39.9296	41.6525
149.3	2.44424	4.39393	7.45933	11.1417	15.798	20.2246	22.0355	26.4188	29.5898	35.189	39.8526	41.7655
150.3	2.59711	4.35815	7.4766	11.1774	15.7063	20.3954	21.9321	26.4225	29.693	35.2141	40.0187	41.8504
151.3	2.57183	4.26877	7.48341	11.0072	15.7416	20.1811	22.0647	26.4171	29.5693	35.2538	40.1259	41.8623
152.3	2.61445	4.2195	7.40276	11.2503	15.661	20.4133	21.987	26.5659	29.9178	35.3295	39.961	42.0211
153.3	2.58876	4.22675	7.48956	11.313	15.722	20.5445	22.0869	26.5224	29.7601	35.3724	40.1614	42.0537
154.3	2.59623	4.27232	7.65452	11.3036	15.8392	20.6213	22.1813	26.6355	29.8371	35.5527	40.2111	42.3069
155.3	2.51957	4.31514	7.65254	11.275	15.9117	20.5927	22.2574	26.7295	29.9831	35.6871	40.5481	42.2971
156.3	2.61449	4.45755	7.54501	11.4372	15.9622	20.5417	22.2821	26.8262	29.8952	35.6384	40.532	42.3862
157.3	2.75735	4.40444	7.65543	11.4813	15.9769	20.7876	22.3376	26.9106	30.1349	35.9241	40.5708	42.3131
158.3	2.70586	4.49798	7.63289	11.5128	16.0543	20.7454	22.3902	27.1135	30.1475	35.8096	40.7477	42.4181
159.3	2.62642	4.34799	7.66554	11.2354	16.0116	20.7537	22.3374	26.9065	30.0751	36.0136	40.7978	42.5766
160.3	2.66855	4.54533	7.861	11.4756	16.0156	20.959	22.2658	27.2249	30.1852	36.0543	40.8209	42.7572
161.3	2.51703	4.71564	7.77536	11.6899	16.099	20.9219	22.5297	27.1355	30.2825	36.1304	40.8949	42.7249
162.3	2.76033	4.64087	7.75979	11.6731	16.2816	20.836	22.5227	27.2373	30.2035	36.1778	40.9382	42.9484
163.3	2.55376	4.50371	7.83116	11.524	16.1878	20.9526	22.7494	27.0943	30.2977	36.2212	40.8023	43.0573
164.3	2.57421	4.64795	7.74814	11.5905	16.1929	20.9028	22.6578	27.3291	30.308	36.2268	41.0012	43.0095
165.3	2.68203	4.54827	7.81369	11.588	16.2336	21.0337	22.8228	27.2388	30.3885	36.3839	41.1291	43.2386
166.3	2.94548	4.77894	8.04467	11.6792	16.3924	21.0901	22.7878	27.4496	30.534	36.4484	41.343	43.3711
167.3	2.7445	4.63806	7.99573	11.8322	16.4211	21.0642	22.906	27.5524	30.4904	36.5316	41.3443	43.3757
168.3	2.67594	4.83208	7.95596	11.7499	16.464	21.094	22.8988	27.5324	30.5344	36.4941	41.4949	43.516
169.3	2.6278	4.71073	8.11609	11.7458	16.5337	21.2929	22.9173	27.4536	30.63	36.5438	41.3692	43.6572
170.3	2.75174	4.85514	8.0806	11.8433	16.5042	21.2776	22.8191	27.5437	30.7227	36.5863	41.5441	43.6773
171.3	2.74982	4.98152	8.03524	11.877	16.4293	21.1158	22.9563	27.6873	30.6504	36.7169	41.5988	43.843
172.3	2.77585	5.02417	8.17757	11.9891	16.6215	21.2803	22.9715	27.735	30.6499	36.6751	41.602	43.7858
173.3	2.77581	4.92788	8.0227	11.8122	16.5606	21.3069	23.0458	27.7485	30.7307	36.6395	41.5816	43.9642
174.3	2.73809	4.8395	7.98457	11.7828	16.4046	21.2324	23.0902	27.7492	30.6625	36.7887	41.4703	43.8958
175.3	2.66802	4.65807	8.06614	11.8619	16.2836	21.2014	22.9585	27.7123	30.7882	36.8789	41.7147	43.8668
176.3	2.98357	4.85412	8.14413	12.1575	16.4438	21.4673	23.1525	27.8259	30.8189	36.8327	41.7584	44.0483
177.3	2.97033	4.98432	7.89405	12.0556	16.7018	21.4005	23.2666	27.9276	30.8772	36.9228	41.8737	44.0247
178.3	2.47718	4.62904	7.43177	11.5707	16.3906	20.8378	22.773	27.6008	30.5942	36.4597	41.6325	43.4875
179.3	0.834342	4.23838	4.67042	10.2936	15.9339	21.1854	23.6299	27.4379	32.56	49.179	43.8919	65.0055
180.3	-0.830145	2.41982	5.72989	9.96014	19.0658	19.8308	23.5141	32.4217	36.3599	32.305	60.5967	55.2836
181.3	1.11595	4.43798	6.04655	10.2009	16.3717	19.2111	21.2841	26.5879	29.4958	34.7535	39.9317	43.589
182.3	1.47969	3.94632	6.39865	10.5351	15.9393	19.3451	21.1773	25.6384	28.7494	34.4954	40.0285	41.5976
183.3	2.01147	4.31486	6.82275	10.6073	15.6682	19.6768	21.2413	25.4874	28.5195	34.1831	39.1234	41.3265
184.3	2.16684	4.3488	6.92668	10.7683	15.7387	19.6833	21.2332	25.4327	28.4631	34.3034	38.688	40.8829
185.3	2.18184	4.3593	6.99197	10.7846	15.5694	19.7821	21.3299	25.3495	28.2203	33.9662	38.5783	40.5444
186.3	2.21266	4.2165	7.00376	10.9583	15.4068	19.5533	21.1075	25.2762	28.2711	33.9067	38.3244	40.6264
187.3	2.27488	4.32932	7.09533	10.8684	15.4795	19.638	21.0763	25.2687	28.4395	34.1582	38.3262	40.5597
188.3	2.10786	4.25121	7.00883	10.8634	15.5374	19.6704	21.2759	25.2816	28.2089	34.0308	38.246	40.3938
189.3	2.16337	4.11347	7.13272	11.012	15.4824	19.7234	21.3374	25.3732	28.1347	33.9472	38.1295	40.3678
190.3	2.25233	4.26248	7.09353	11.0176	15.4956	19.5254	21.2321	25.1948	28.2361	33.787	38.1604	40.0558
191.3	2.17535	4.13114	7.10317	10.7991	15.4769	19.7043	21.3335	25.2158	28.1916	33.5557	38.177	40.1258
192.3	2.39579	4.04105	7.04331	10.8662	15.5007	19.6189	21.0201	24.9828	27.8585	33.5673	37.998	39.9654
193.3	2.22251	4.1314	6.84899	10.9011	15.3645	19.4531	21.0664	24.8563	27.9012	33.6418	37.9759	39.8703
194.3	2.12236	4.04318	7.06142	10.8103	15.3306	19.3843	21.0466	24.8861	27.8222	33.504	37.7489	40.0002
195.3	2.39255	4.17007	7.1196	10.9162	15.3917	19.433	21.0599	24.9036	27.6971	33.6215	37.6505	40.0441
196.3	2.2488	4.41015	7.01143	10.9078	15.3472	19.4394	21.1922	24.8046	27.9111	33.4115	37.8436	39.8065
197.3	2.17338	4.12853	7.04667	10.9806	15.3584	19.5116	20.9896	24.8753	27.6955	33.3576	37.5294	39.7411
198.3	2.24539	4.01854	6.94011	10.8343	15.1988	19.5316	20.9308	24.7962	27.7999	33.3901	37.5557	39.5764
199.3	2.1732	4.22309	6.84795	10.8306	15.1892	19.4338	20.9669	24.675	27.664	33.2841	37.474	39.4671
200.3	2.10419	4.2081	7.01413	10.8398	15.3572	19.4854	20.9711	24.8272	27.6259	33.251	37.3947	39.5948
201.3	2.31706	4.41874	7.06609	10.7665	14.9771	19.3142	20.9841	24.6151	27.3423	33.1825	37.3699	39.4336
202.3	2.40847	4.4918	6.89635	10.8022	15.2015	19.3388	20.9503	24.6796	27.4099	33.2913	37.4537	39.3332
203.3	2.10125	4.28973	7.02845	10.7118	15.1354	19.312	20.9735	24.5369	27.3796	32.81	37.1649	39.2551
204.3	2.32255	4.32927	6.95718	10.7306	15.1396	19.26	20.4568	24.4714	27.1267	32.8002	36.8344	39.0731
205.3	2.16658	4.35177	6.91923	10.6125	14.9152	19.1611	20.6313	24.4158	27.2555	32.658	37.0097	39.0915
206.3	2.12565	4.2485	7.09723	10.6618	14.8596	19.177	20.6337	24.4555	27.4704	32.551	36.7641	38.792
207.3	2.21439	4.28098	6.80667	10.5876	14.8718	19.1533	20.5353	24.2493	27.3673	32.6726	36.6759	38.8874
208.3	2.20818	4.01345	6.83013	10.4818	14.7426	19.1267	20.4994	24.4251	27.4678	32.2578	36.8002	38.6687
209.3	2.12877	4.055	6.82339	10.4323	14.5827	18.9533	20.4304	24.0459	27.0731	32.4145	36.3873	38.6157
210.3	2.21339	4.13497	6.90775	10.5866	14.7023	19.0391	20.475	23.8775	27.1909	32.4152	36.6502	38.7553
211.3	2.0103	4.18288	6.81153	10.3379	14.6576	18.9736	20.5247	24.1734	27.1968	32.273	36.4068	38.4651
212.3	2.1905	4.15469	6.81898	10.5975	14.5172	19.097	20.4077	24.0331	26.9513	32.2752	36.1783	38.6707
213.3	2.25797	4.34699	6.8803	10.6044	14.6763	19.0568	20.3466	23.8735	27.134	32.3914	36.3506	38.6088
214.3	2.0943	4.15835	6.83492	10.4719	14.4553	18.808	20.5216	23.9044	26.9637	31.8542	36.0823	38.0431
215.3	2.16933	4.26201	6.8959	10.46	14.4655	18.6926	20.2225	23.5698	26.9668	31.9486	35.7994	38.2999
216.3	2.1464	4.5242	6.74627	10.4537	14.3517	18.7276	20.0818	23.7456	27.0892	32.0213	35.945	38.2552
217.3	2.1384	4.2338	6.79528	10.3292	14.3511	18.8196	20.2097	23.7915	26.7902	32.0086	35.8342	37.7019
218.3	2.27474	4.27002	6.82067	10.4705	14.1945	18.6146	20.0721	23.6602	26.6343	31.7974	35.8867	37.9447
219.3	2.17758	4.09449	6.74518	10.3284	14.1257	18.6048	20.0452	23.5514	26.8684	31.9413	35.6557	37.857
220.3	2.14134	4.37132	6.56274	10.3985	14.3704	18.8899	19.979	23.6193	26.8517	31.4719	35.4705	37.6071
221.3	2.24138	4.26836	6.75714	10.4867	14.2503	18.7933	20.013	23.4835	26.6924	31.6588	35.5042	37.8788
222.3	2.23	4.35782	6.76461	10.2974	14.2001	18.8557	19.9486	23.6031	26.7365	31.667	35.611	37.7005
223.3	2.07794	4.23558	6.68266	10.35	14.2139	18.8746	19.9543	23.6359	26.5414	31.4118	35.3414	37.5052
224.3	2.1684	4.22196	6.77416	10.4538	14.3119	18.6723	19.8374	23.4344	26.544	31.5805	35.34	37.6132
225.3	2.07022	4.36739	6.73089	10.2311	14.3518	18.6305	20.0003	23.3267	26.5466	31.5397	35.3347	37.5184
226.3	1.99978	4.42451	6.77301	10.4078	14.454	18.6434	19.8633	23.4162	26.4355	31.239	35.264	37.3046
227.3	2.16892	4.08115	6.68904	10.075	14.486	18.4813	19.6992	23.1291	26.3047	31.2433	35.0136	37.4991
228.3	2.03901	4.25624	6.98133	10.0691	14.2737	18.4663	19.75	23.2956	26.5377	31.2337	35.292	37.3745
229.3	1.98131	4.16471	7.0849	10.2604	14.4657	18.6186	19.9483	23.4217	26.2382	31.1832	35.1366	37.3043
230.3	2.35364	4.35459	6.8268	10.3397	14.3856	18.4624	19.6749	23.4658	26.1171	31.2705	35.18	37.4271
231.3	2.09196	4.49238	6.74893	10.211	14.3581	18.4177	19.6727	23.3142	26.3082	31.1709	35.0792	37.1973
232.3	1.88339	4.22231	6.78376	10.2323	14.4764	18.4077	19.8003	23.3371	26.0555	30.9934	34.7902	36.8035
233.3	1.97936	4.4018	6.81872	10.0375	14.428	18.478	19.6583	23.1002	26.1581	31.0737	34.7793	37.1399
234.3	1.8841	4.45247	6.7661	10.0918	14.4518	18.2579	19.7891	23.2669	26.2831	30.9834	34.869	36.8883
235.3	1.93311	4.34483	6.78935	10.2392	14.4414	18.2194	19.7572	23.0131	26.0267	30.8488	34.5242	36.7565
236.3	2.10403	4.58879	6.72625	10.218	14.3522	18.3067	19.5024	23.0317	25.9214	30.8627	34.5764	36.7579
237.3	2.12801	4.44423	6.73295	9.89594	14.2856	18.0782	19.6053	22.8508	25.981	30.7918	34.5878	36.7178
238.3	2.01797	4.25697	6.79266	10.0862	14.3039	18.1813	19.6175	22.7409	25.7619	30.7803	34.277	36.4606
239.3	2.13375	4.19658	6.79399	9.94186	14.1501	17.9135	19.3403	22.7121	25.9941	30.8906	34.3877	36.7049
240.3	1.97109	4.3411	6.74183	10.1614	14.1512	18.1956	19.5118	22.8563	25.7174	30.5821	34.5273	36.5263
241.3	1.94322	4.19443	6.80817	10.2206	14.135	18.29	19.4351	22.783	25.7259	30.5188	34.4459	36.6111
242.3	2.19373	4.27789	6.78408	10.0076	14.3019	18.2338	19.2877	23.0169	25.8486	30.7774	34.4088	36.7621
243.3	2.19507	4.42491	6.65576	10.0531	14.247	18.1199	19.325	23.0272	25.698	30.6217	34.3495	36.3756
244.3	2.04527	4.35482	6.7491	10.1535	14.2638	17.9248	19.4762	22.7911	25.6119	30.5147	34.2093	36.4316
245.3	2.13911	4.41881	6.61448	9.98821	14.2865	17.9372	19.2101	22.5683	25.628	30.4243	34.1205	36.325
246.3	1.97542	4.29076	6.68676	9.85708	14.1216	17.9124	19.2278	22.6848	25.5725	30.1403	34.0726	36.2509
247.3	1.98743	4.35773	6.73352	9.98497	13.9707	18.0992	19.2862	22.6799	25.4123	30.445	33.9219	36.2913
248.3	2.31501	4.31502	6.58178	10.0914	14.051	17.9525	19.3141	22.8161	25.5668	30.4167	34.0737	36.2298
249.3	2.03895	4.29837	6.54979	10.0271	14.1235	17.8506	19.2564	22.7479	25.6259	30.1147	33.8578	35.949
250.3	1.94864	4.26198	6.57293	9.79165	14.1514	17.9197	19.1589	22.4459	25.3188	29.9304	33.7048	35.9668
251.3	1.96562	4.18136	6.53457	9.99903	14.1046	17.9171	19.1955	22.3805	25.5084	30.3146	33.6986	36.0283
252.3	2.01025	4.3408	6.54507	9.98333	14.1071	17.7887	19.365	22.6771	25.6023	29.9607	33.7481	35.8229
253.3	2.04652	4.25767	6.55205	9.98731	13.8844	17.9002	19.0373	22.3533	25.2155	29.8742	33.4448	35.8097
254.3	2.21966	4.34636	6.57216	10.0511	13.895	17.7867	19.2195	22.2318	25.3976	30.0952	33.694	35.9225
255.3	2.09277	4.41938	6.61279	10.06	14.0052	18.0122	19.2639	22.4568	25.2258	29.7273	33.4739	35.7051
256.3	2.02183	4.21573	6.49716	9.96674	13.8516	17.6209	18.9558	22.3004	25.1115	29.7495	33.2542	35.6129
257.3	2.06407	4.46236	6.49203	9.98122	13.9819	17.5392	19.1137	22.0584	25.3295	29.8681	33.4305	35.5089
258.3	2.08889	4.22877	6.58333	9.94733	14.0211	17.7345	19.1548	22.2291	25.2008	29.6939	33.3706	35.3958
259.3	2.13729	4.23734	6.56257	10.0762	13.8652	17.6021	18.9723	22.0951	25.2004	29.6446	33.1675	35.6672
260.3	2.14391	4.38866	6.37207	9.96555	13.7521	17.6675	18.9093	22.0257	25.1527	29.6403	33.2121	35.4716
261.3	1.97864	4.17218	6.6467	9.96592	13.7896	17.5859	19.0171	22.0748	24.9394	29.2306	33.1819	35.3443
262.3	2.14278	4.28535	6.62813	10.06	13.7204	17.6076	18.8652	21.8904	24.8391	29.5318	33.097	35.3033
263.3	2.1414	4.06663	6.3051	10.0099	13.7055	17.49	18.9803	21.9462	25.0178	29.655	33.1623	35.2518
264.3	1.87026	4.17942	6.61372	9.95793	13.8226	17.5631	18.849	22.009	24.9908	29.4156	32.8029	34.9792
265.3	2.20289	4.28466	6.49819	9.86188	13.917	17.6106	18.6162	21.9002	24.884	29.4224	32.8474	35.3651
266.3	2.08671	4.29237	6.26863	9.9316	13.8396	17.5119	18.727	21.8517	24.9268	29.3857	32.8398	35.0922
267.3	2.0389	3.99738	6.61695	10.1812	13.784	17.6495	18.8156	21.9125	24.7047	29.2492	32.8532	34.8953
268.3	2.23592	4.1193	6.56728	10.0052	13.7046	17.5119	18.5096	21.7177	24.7006	29.1754	32.6338	35.0191
269.3	2.07516	4.2632	6.26223	9.89196	13.8249	17.416	18.5068	21.8885	24.9015	29.2938	32.8583	34.8455
270.3	1.95539	4.24231	6.53534	9.93583	13.765	17.5071	18.6937	21.8329	24.7232	29.029	32.6726	34.8522
271.3	2.02593	4.25316	6.34621	9.93661	13.6733	17.4229	18.5187	21.6421	24.6277	29.0507	32.5629	34.8093
272.3	1.91807	3.99982	6.3038	9.72491	13.6078	17.273	18.6511	21.7451	24.8417	28.8905	32.6069	34.6619
273.3	1.92805	4.00814	6.51337	9.86717	13.4627	17.3874	18.575	21.4143	24.479	28.8849	32.2029	34.6651
274.3	2.04689	4.02408	6.38811	9.93122	13.5694	17.1173	18.4352	21.4471	24.4545	29.0989	32.5235	34.7909
275.3	1.93976	4.09815	6.42929	9.78758	13.6827	17.1255	18.5661	21.641	24.7064	28.8089	32.5208	34.5776
276.3	1.91374	3.8584	6.4391	9.92155	13.5814	17.3905	18.5095	21.5544	24.4858	28.8137	32.2887	34.6048
277.3	1.98144	4.11799	6.33322	9.84389	13.4438	17.2265	18.3611	21.3589	24.5277	28.9108	32.3041	34.7009
278.3	1.8575	4.08016	6.16039	9.7728	13.4867	17.1231	18.4228	21.432	24.6534	28.4683	32.3508	34.2914
279.3	1.99705	3.83713	6.20741	9.80051	13.4407	16.9495	18.0955	21.1601	24.2434	28.6237	32.0455	34.2102
280.3	2.12291	4.03395	6.25634	9.68328	13.4235	16.9908	18.0103	21.1944	24.2864	28.6673	32.0801	34.3856
281.3	1.95181	3.89982	6.24188	9.51557	13.188	17.0679	18.1691	21.3001	24.236	28.41	32.038	34.0393
282.3	1.87611	3.84635	6.35276	9.74594	13.1304	16.9461	17.9893	21.2924	23.9537	28.385	31.7508	33.9969
283.3	1.86481	3.99333	6.23254	9.65901	13.1932	16.88	18.1313	21.1647	24.1459	28.6674	31.969	34.0706
284.3	1.7382	3.83596	6.3757	9.67845	13.3426	16.9705	18.0558	21.3382	24.0747	28.4034	32.0588	33.9997
285.3	1.76406	4.05341	6.22456	9.77982	13.2802	16.8192	18.0732	21.1986	24.035	28.3064	31.7256	33.951
286.3	1.89671	3.94023	6.22107	9.73713	13.3568	17.0407	18.0961	21.2886	24.2489	28.4738	31.9531	33.8843
287.3	1.94784	3.88465	6.09219	9.7172	13.443	16.761	17.8364	21.3272	24.0117	28.1184	31.8987	33.5042
288.3	1.84699	3.80909	6.07627	9.48592	13.0006	16.3775	17.7789	20.8785	23.6933	28.3201	31.4541	33.8876
289.3	1.89252	3.85189	6.1005	9.5586	12.917	16.7074	17.8004	20.8706	23.9193	28.2592	31.501	33.9968
290.3	1.61296	3.89386	6.14141	9.58587	13.2365	16.6192	17.8332	21.07	24.0038	28.2399	31.5353	33.7796
291.3	1.9709	3.81191	6.23634	9.72372	13.1391	16.7522	17.9323	21.0298	23.7852	28.3103	31.3591	33.6994
292.3	1.93321	3.84066	6.12026	9.6819	12.9888	16.5605	17.8882	21.0089	23.8682	28.1617	31.4489	33.787
293.3	1.79828	3.77928	6.10291	9.60022	13.3648	16.7161	17.9889	21.1929	23.8903	27.7154	31.4689	33.4237
294.3	2.02288	3.78839	6.03984	9.45134	13.2142	16.8906	17.7393	20.8645	23.809	28.2518	31.3538	33.8313
295.3	2.02913	4.18547	6.2399	9.60239	13.1337	16.745	18.0571	21.1659	23.9309	27.9844	31.5488	33.7605
296.3	1.87665	3.89132	6.4136	9.78598	13.196	16.7616	18.1145	21.1233	23.798	27.7213	31.4407	33.5551
297.3	2.01136	4.04378	6.16213	9.70694	13.2267	16.8117	17.9781	21.098	23.8006	27.8759	31.3923	33.6754
298.3	1.93256	4.09941	6.25218	9.37713	13.1392	16.6743	17.9026	20.9564	24.0336	27.8682	31.527	33.5191
299.3	1.73628	4.08913	6.14918	9.38473	13.2082	16.6549	17.9652	21.0375	23.7896	27.5628	31.2104	33.3946
300.3	1.81053	4.01728	6.06755	9.51874	13.0614	16.7409	17.7446	20.7281	23.6104	27.6183	31.1878	33.4665

## Sheet: Fig6c
			Fig6c: Quantification of the binding affinity. The normalized RU were plotted over the log Drg1 concentration and fitted to a sigmoidal dose-response curve.
			RU Normalized to 100% plotted over Drg1 concentration log M
				Replicates
			µM Drg1	R1	R2	R3	R4
			0.075	4.72867	0.592899	6.30983	5.91126
			0.15	9.26798	5.93491	10.9739	9.59387
			0.25	14.3506	8.83357	18.0576	15.7973
			0.5	24.1198	22.3601	27.0581	25.045
			1	32.1098	30.9778	37.5199	33.762
			1.5	39.5651	40.3083	48.4059	42.1705
			2	50.8545	49.7845	52.5232	51.6671
			3	61.3835	64.3602	63.2633	58.64
			4	72.7559	68.6652	70.0649	67.6671
			6	83.5233	75.2942	83.7573	79.2423
			8	90.1017	90.1275	94.9653	90.3454
			10	100	100	100	100
			Binding to Bud20-TAP particle
				Replicates
			log [Drg1/M]	R1	R2	R3
			-8.6	0	0	0
			-7.6	19.9	20.6	9.7
			-7.43	38.7	30.5	24.9
			-7.3	63.3	57.5	31.6
			-7.2	78.4	68.7	94.1
			-7.12	78.9	100	100
			-6.82	100	85	72

## Sheet: Fig6d
		Fig 6d: Release assay
														ΔRU/s calculation
			RU												37,5 nM Drg1 + ATP
		time (sec)	37,5 nM Drg1 + ATP	75 nM Drg1 + ATP	37,5 nM Drg1 + ATP	37,5 nM Drg1 + ATP + Dia	75 nM Drg1 + ATP + Dia	75 nM Drg1 + ATPyS	150 nM Drg1 + ATPyS					time (sec)	Repl. 1	Repl. 2	Repl. 3	Repl. 4
		0	-3.6853	-2.6548	3.7415	4.3725	7.426	-16.5676	2.362					0	-6.5734	-3.6853	10.3869	0.5002
		1	-4.6083	-2.9581	1.973	2.1844	4.5133	-8.8818	8.3968					1	3.6164	-4.6083	18.0353	14.6004
		2	-3.5679	-1.3041	-0.4419	-0.0957	1.5673	-2.6656	17.2271					2	6.0274	-3.5679	4.68543	4.5907
		3	-4.2531	-2.2068	-1.6579	-1.1408	0.0201	-0.7078	25.8089					3	3.5643	-4.2531	-6.99328	4.4131
		4	-5.5264	-3.687	-2.5474	-1.6389	-0.2256	0.5336	34.4512					4	2.2228	-5.5264	-9.00094	0.8904
		5	-6.7686	-6.0044	-3.2768	-1.9559	-0.1921	1.4175	42.9145					5	1.3178	-6.7686	-7.86835	-1.0394
		6	-7.694	-8.9337	-3.7375	-2.0288	-0.1474	2.2075	51.2686					6	0.7455	-7.694	-7.334	-1.8171
		7	-8.8283	-12.2574	-4.2195	-2.0379	0.0957	2.9571	59.5493					7	0.299	-8.8283	-7.2526	-2.822
		8	-9.872	-16.3404	-4.5802	-2.1259	0.274	3.7848	67.4747					8	0.0291	-9.872	-7.88072	-3.5684
		9	-10.9434	-20.9567	-5.1782	-2.5062	0.367	4.4832	74.756					9	-0.4247	-10.9434	-8.36313	-4.5344
		10	-12.047	-26.1976	-5.7532	-2.8272	0.4919	5.0376	81.2634					10	-0.9199	-12.047	-9.21888	-5.1473
		11	-13.3046	-31.8375	-6.6186	-2.9645	0.4813	5.7257	86.7112					11	-1.44	-13.3046	-10.1003	-5.9885
		12	-14.2008	-37.817	-7.1573	-3.0966	0.6719	6.4851	91.2025					12	-1.8863	-14.2008	-10.9979	-6.9254
		13	-15.3439	-44.1197	-7.8277	-3.3605	0.7851	7.2672	94.5889					13	-2.2272	-15.3439	-12.1716	-7.9304
		14	-16.4109	-50.7335	-8.4364	-3.7681	1.0062	7.9225	97.1354					14	-2.8432	-16.4109	-13.1437	-8.4813
		15	-17.4657	-57.8363	-9.1036	-3.8601	0.9276	8.5126	99.0435					15	-3.3587	-17.4657	-14.2909	-9.3934
		16	-18.7668	-64.9288	-9.5886	-4.0834	0.982	9.1605	100.408					16	-4.2021	-18.7668	-15.4153	-10.1249
		17	-19.854	-72.3139	-10.4208	-4.2993	0.9143	9.8826	101.624					17	-4.8877	-19.854	-16.523	-11.1256
		18	-20.8397	-79.7064	-10.9683	-4.4205	1.3547	10.7913	102.763					18	-5.7357	-20.8397	-17.6946	-11.7755
		19	-21.8079	-87.6253	-11.5949	-4.6509	1.432	11.2627	103.648					19	-6.4777	-21.8079	-18.6478	-12.5937
		20	-23.1368	-95.5492	-12.503	-4.845	1.375	11.8212	104.431					20	-7.3983	-23.1368	-20.0411	-13.246
		21	-24.1366	-103.309	-12.9007	-5.0825	1.6137	12.6545	105.292					21	-8.1279	-24.1366	-20.9956	-14.1595
		22	-24.9547	-111.17	-13.6588	-5.2438	1.6918	13.3091	105.871					22	-8.9523	-24.9547	-22.196	-14.7404
		23	-26.2394	-119.164	-14.5257	-5.5458	1.7922	13.8949	106.506					23	-9.9991	-26.2394	-23.3297	-15.6074
		24	-27.4038	-127.079	-15.1072	-5.7099	1.6924	14.5667	106.999					24	-10.7704	-27.4038	-24.4258	-16.1307
		25	-28.4038	-134.968	-15.9232	-5.808	1.9283	15.1346	107.795					25	-11.776	-28.4038	-25.636	-17.1021
		26	-29.417	-142.835	-16.4704	-6.0286	2.1412	15.7305	108.214					26	-12.6698	-29.417	-26.6932	-17.7243
		27	-30.4039	-150.496	-17.2113	-6.1556	2.1542	16.6607	108.837					27	-13.6297	-30.4039	-27.6341	-18.5282
		28	-31.5376	-158.358	-17.7229	-6.3933	2.2748	17.2405	109.451				linear range	28	-14.7995	-31.5376	-28.8111	-19.1819
		29	-32.8461	-165.783	-18.7124	-6.6045	2.2328	17.9465	110.055					29	-15.7819	-32.8461	-29.8031	-20.03
		30	-33.6752	-173.206	-19.1332	-6.6408	2.4717	18.7092	110.691					30	-16.8014	-33.6752	-30.9087	-20.6778
		31	-34.8226	-180.598	-19.9744	-6.7999	2.6074	19.2441	110.933					31	-17.8983	-34.8226	-31.9789	-21.4526
		32	-35.9028	-187.767	-20.8275	-6.9918	2.6087	19.7839	111.495					32	-18.8858	-35.9028	-32.9402	-22.331
		33	-36.9541	-194.77	-21.595	-7.3184	2.9196	20.4681	111.917					33	-19.912	-36.9541	-33.876	-22.9879
		34	-38.0112	-201.478	-22.3086	-7.4005	2.8143	21.1315	112.416					34	-20.998	-38.0112	-34.8497	-23.8399
		35	-39.1099	-208.189	-22.8562	-7.5939	3.0598	21.8505	112.95					35	-22.0925	-39.1099	-35.8437	-24.7269
		36	-40.2542	-214.783	-23.6002	-7.861	2.9401	22.5359	113.337					36	-23.2069	-40.2542	-36.69	-25.6723
		37	-41.2089	-220.84	-24.3619	-7.9659	3.1229	23.2654	113.767					37	-24.2799	-41.2089	-37.5346	-26.393
		38	-42.2596	-226.898	-25.0442	-8.1757	3.3242	23.7388	114.231					38	-25.347	-42.2596	-38.48	-27.0856
		39	-43.3834	-232.759	-25.8548	-8.2745	3.4085	24.4987	114.657					39	-26.3722	-43.3834	-39.1703	-27.7819
		40	-44.4442	-238.336	-26.5266	-8.4683	3.4658	25.2302	114.962					40	-27.4736	-44.4442	-40.205	-28.6711
		41	-45.5212	-243.77	-27.2037	-8.5041	3.5849	25.7369	115.309					41	-28.8123	-45.5212	-40.8687	-29.6183
		42	-46.6195	-248.694	-27.9963	-8.6013	3.774	26.5696	115.835					42	-29.7084	-46.6195	-41.6698	-30.2096
		43	-47.7195	-253.662	-28.5823	-8.6298	3.8706	27.3834	116.383					43	-30.7767	-47.7195	-42.6125	-30.8046
		44	-48.6077	-258.244	-29.3535	-8.8015	4.0774	27.9982	116.915					44	-31.8271	-48.6077	-43.2578	-31.8224
		45	-49.6263	-262.96	-30.0017	-8.8513	4.24	28.6599	117.064					45	-33.0962	-49.6263	-44.0049	-32.6714
		46	-50.7844	-267.115	-30.675	-9.078	4.3555	29.428	117.445					46	-34.2063	-50.7844	-44.672	-33.5692
		47	-51.9011	-271.129	-31.2868	-9.2404	4.4923	30.1961	117.754					47	-35.1237	-51.9011	-45.4018	-34.4257
		48	-52.7179	-275.164	-32.0562	-9.4912	4.7163	30.8215	118.278					48	-36.2885	-52.7179	-45.9721	-35.1162
		49	-53.9706	-278.924	-32.8739	-9.6826	4.7319	31.2961	118.728					49	-37.2405	-53.9706	-46.8966	-35.8751
		50	-55.0045	-282.388	-33.6286	-9.7868	4.6619	32.1037	118.991					50	-38.4175	-55.0045	-47.5178	-36.709
		51	-55.9376	-285.649	-34.33	-9.7205	4.8998	32.9798	119.471					51	-39.6758	-55.9376	-48.055	-37.5273
		52	-57.0771	-288.922	-35.1379	-9.927	5.0925	33.546	119.742					52	-40.724	-57.0771	-48.6693	-38.4938
		53	-58.0864	-291.833	-35.6681	-10.0656	5.3208	34.1732	120.059					53	-41.6586	-58.0864	-49.2691	-39.2673
		54	-59.2402	-294.854	-36.4883	-10.2063	5.3212	34.9898	120.414					54	-42.8131	-59.2402	-49.7581	-40.2531
		55	-60.2694	-297.37	-37.3111	-10.524	5.5602	35.4856	120.758					55	-43.893	-60.2694	-50.7131	-40.9339
		56	-61.4182	-300.083	-38.0193	-10.6314	5.6173	36.3098	121.28					56	-44.8828	-61.4182	-51.0002	-41.6769
		57	-62.3003	-302.555	-38.5997	-10.6757	5.6995	37.0222	121.637					57	-45.9765	-62.3003	-51.7772	-42.6013
		58	-63.4899	-305.063	-39.4623	-10.6464	5.8071	37.4582	121.913					58	-47.0976	-63.4899	-52.1824	-43.6058
		59	-64.561	-307.256	-40.0922	-10.8393	6.0245	38.2603	122.291					59	-48.3085	-64.561	-52.6539	-44.3946
		60	-65.496	-309.314	-40.7538	-10.8749	6.2321	38.9972	122.548					60	-49.2146	-65.496	-53.2009	-45.1233
		61	-66.6851	-311.41	-41.5147	-11.0436	6.2586	39.6057	123.021					61	-50.438	-66.6851	-53.7973	-45.6957
		62	-67.6251	-313.379	-42.2314	-11.2085	6.263	40.2287	123.271					62	-51.6166	-67.6251	-54.2222	-46.8922
		63	-68.7573	-315.244	-42.8036	-11.1584	6.6386	41.102	123.773					63	-52.3959	-68.7573	-54.8328	-47.8296
		64	-69.7972	-317.116	-43.6945	-11.2766	6.7906	41.5539	123.913					64	-53.4498	-69.7972	-55.2931	-48.6991
		65	-70.7968	-318.779	-44.3471	-11.4081	6.8489	42.1727	124.326					65	-54.5345	-70.7968	-55.6573	-49.6217
		66	-71.7408	-320.35	-44.9349	-11.554	7.0092	43.0999	124.607					66	-55.6513	-71.7408	-56.3066	-50.551
		67	-72.8694	-321.887	-45.6713	-11.7206	7.0851	43.682	124.982					67	-56.6592	-72.8694	-56.6546	-51.3364
		68	-73.6783	-323.319	-46.3579	-11.6978	7.3474	44.4897	125.356					68	-57.7794	-73.6783	-57.1773	-52.2356
		69	-74.8109	-324.811	-46.9677	-11.7207	7.3405	45.153	125.614					69	-58.7744	-74.8109	-57.6465	-52.9685
		70	-75.9301	-326.111	-47.7206	-11.8525	7.5449	45.8221	125.954					70	-59.6862	-75.9301	-58.057	-54.0426
		71	-76.7874	-327.384	-48.5461	-11.9875	7.6616	46.5826	126.422					71	-60.6731	-76.7874	-58.4555	-54.9519
		72	-77.8466	-328.713	-49.1277	-12.0502	7.9241	47.2168	126.755					72	-61.9119	-77.8466	-58.943	-55.8104
		73	-78.76	-329.873	-49.9006	-12.275	8.0735	47.8617	126.94					73	-62.8132	-78.76	-59.3931	-56.8349
		74	-79.8596	-330.903	-50.6095	-12.2188	8.1702	48.5965	127.141					74	-63.9637	-79.8596	-59.7005	-57.6298
		75	-80.8634	-332.129	-51.2362	-12.2697	8.329	49.2107	127.449					75	-64.9251	-80.8634	-59.9723	-58.4844
		76	-82.0798	-333.331	-51.9932	-12.457	8.5252	49.7481	127.942					76	-65.8186	-82.0798	-60.4708	-59.6511
		77	-82.8329	-334.323	-52.5462	-12.218	8.8444	50.6365	128.082					77	-67.0302	-82.8329	-60.7714	-60.5262
		78	-83.8632	-335.308	-53.1366	-12.2977	9.0196	51.3366	128.585					78	-68.0034	-83.8632	-61.2488	-61.56
		79	-84.9862	-336.292	-54.1017	-12.4761	8.9607	51.8992	128.763					79	-69.1458	-84.9862	-61.5689	-62.4692
		80	-85.8136	-337.259	-54.5946	-12.493	9.3075	52.5135	129.136					80	-70.0738	-85.8136	-61.9639	-63.0626
		81	-86.9132	-338.157	-55.255	-12.6973	9.3637	53.2717	129.38					81	-71.0883	-86.9132	-62.3187	-64.1512
		82	-87.8533	-339.06	-56.0158	-12.6847	9.4239	53.8627	129.52					82	-72.1081	-87.8533	-62.6764	-65.0964
		83	-88.9657	-339.952	-56.7704	-12.6761	9.6856	54.5132	129.927					83	-73.0482	-88.9657	-63.1414	-66.2308
		84	-89.9071	-340.836	-57.582	-12.8898	9.8745	55.1423	130.213					84	-73.9886	-89.9071	-63.3905	-67.1591
		85	-90.995	-341.665	-58.1397	-12.6989	9.8255	55.831	130.458					85	-74.8232	-90.995	-63.887	-67.8819
		86	-91.98	-342.402	-58.7129	-12.9447	10.0942	56.4624	130.772					86	-75.949	-91.98	-64.2266	-68.9207
		87	-92.9995	-343.094	-59.515	-13.0389	10.2318	57.1923	130.868					87	-76.8413	-92.9995	-64.6338	-69.9188
		88	-94.0002	-343.912	-60.2248	-13.1007	10.2923	57.8411	131.215					88	-77.7671	-94.0002	-64.8565	-71.0582
		89	-94.9945	-344.563	-60.7913	-13.1422	10.3461	58.4969	131.558					89	-78.6969	-94.9945	-65.1541	-71.7992
		90	-95.994	-345.406	-61.5305	-13.1408	10.4769	58.9157	131.771					90	-79.7001	-95.994	-65.4265	-72.6739
		91	-97.1412	-346.14	-62.1741	-13.3388	10.6978	59.6177	132.079					91	-80.5977	-97.1412	-65.7358	-73.8063
		92	-97.9807	-346.598	-62.8713	-13.2543	10.9361	60.2248	132.369					92	-81.67	-97.9807	-66.0682	-74.7579
		93	-98.9501	-347.111	-63.5792	-13.3805	11.055	60.967	132.558					93	-82.4854	-98.9501	-66.4363	-75.8091
		94	-99.9045	-347.671	-64.0124	-13.3891	11.2671	61.5567	133.14					94	-83.3177	-99.9045	-66.7756	-76.7158
		95	-100.893	-348.322	-64.6138	-13.3342	11.5017	62.2855	133.456					95	-84.3001	-100.893	-67.1423	-77.7262
		96	-101.81	-348.949	-65.5163	-13.2487	11.5472	62.7946	133.605					96	-85.1262	-101.81	-67.4804	-78.8308
		97	-102.867	-349.533	-66.0806	-13.4302	12.0075	63.348	133.74					97	-86.0884	-102.867	-67.5297	-79.5464
		98	-103.828	-350.238	-66.8609	-13.501	11.9098	64.0447	133.969					98	-87.0147	-103.828	-67.8703	-80.6387
		99	-104.801	-350.664	-67.496	-13.5545	12.0831	64.548	134.136					99	-87.9542	-104.801	-68.2213	-81.6343
		100	-105.764	-351.198	-68.1764	-13.5315	12.131	65.1713	134.523					100	-88.9085	-105.764	-68.4072	-82.5049
		101	-106.714	-351.62	-68.7722	-13.646	12.3132	65.8154	134.607					101	-89.8036	-106.714	-68.8405	-83.7609
		102	-107.843	-352.251	-69.5504	-13.738	12.5013	66.3397	134.885					102	-90.489	-107.843	-69.0716	-84.4716
		103	-108.724	-352.715	-70.1339	-13.7767	12.5012	66.9036	135.205					103	-91.3775	-108.724	-69.2778	-85.7297
		104	-109.849	-353.22	-70.9522	-13.8375	12.8166	67.4301	135.381					104	-92.3073	-109.849	-69.5232	-86.8623
		105	-110.8	-353.571	-71.5965	-13.9108	13.0053	67.9216	135.587					105	-93.1048	-110.8	-69.8366	-87.8191
		106	-111.568	-354.091	-72.243	-13.9304	13.1714	68.6416	135.694					106	-94.0187	-111.568	-70.0939	-88.7622
		107	-112.731	-354.539	-73.0219	-13.909	13.0823	69.088	136.098					107	-94.7561	-112.731	-70.4096	-89.8043
		108	-113.528	-354.963	-73.4702	-14.027	13.4383	69.713	136.398					108	-95.535	-113.528	-70.6379	-90.7456
		109	-114.576	-355.39	-74.2061	-13.9309	13.5774	70.4331	136.61					109	-96.382	-114.576	-70.9606	-91.7458
		110	-115.68	-355.79	-74.7226	-14.0915	13.6384	70.8927	136.638					110	-97.113	-115.68	-71.0747	-92.7071
		111	-116.651	-356.224	-75.475	-13.9803	13.9893	71.3503	136.899					111	-97.9807	-116.651	-71.2701	-93.8731
		112	-117.586	-356.746	-76.1655	-14.0042	13.9602	71.8228	137.14					112	-98.7782	-117.586	-71.5168	-94.6061
		113	-118.509	-357.114	-76.8742	-14.16	14.1377	72.2843	137.445					113	-99.5224	-118.509	-71.9419	-95.8777
		114	-119.553	-357.357	-77.3598	-14.3299	14.2902	72.784	137.503					114	-100.249	-119.553	-72.2028	-96.9599
		115	-120.391	-357.862	-78.0024	-14.314	14.5374	73.2146	137.863					115	-101.016	-120.391	-72.433	-98.0264
		116	-121.441	-358.303	-78.7958	-14.2492	14.6088	73.6139	137.939					116	-101.838	-121.441	-72.6353	-99.202
		117	-122.315	-358.563	-79.3347	-14.3421	14.7761	74.0182	138.154					117	-102.446	-122.315	-72.7839	-100.299
		118	-123.248	-358.975	-79.9282	-14.3585	14.8881	74.5471	138.236					118	-103.141	-123.248	-73.0002	-101.073
		119	-124.365	-359.333	-80.6816	-14.4233	14.9221	74.8544	138.525					119	-103.999	-124.365	-73.2213	-102.327
		120	-125.414	-359.566	-81.4086	-14.4509	15.0128	75.2688	138.628					120	-104.827	-125.414	-73.4528	-103.377
		121	-126.065	-360.001	-81.9607	-14.3621	15.4321	75.8526	138.924					121	-105.547	-126.065	-73.8833	-104.547
		122	-126.98	-360.305	-82.6348	-14.4873	15.5324	76.2363	139.085					122	-106.229	-126.98	-74.2123	-105.567
		123	-128.213	-360.647	-83.2912	-14.5811	15.62	76.428	139.272					123	-106.969	-128.213	-74.1556	-106.611
		124	-129.206	-361.051	-83.9883	-14.5613	15.6838	76.9151	139.493					124	-107.612	-129.206	-74.4374	-107.761
		125	-130.153	-361.352	-84.7087	-14.6107	15.8072	77.2263	139.692					125	-108.448	-130.153	-74.7753	-108.516
		126	-131.08	-361.735	-85.3176	-14.6098	15.8823	77.6187	139.754					126	-109.082	-131.08	-74.9762	-109.746
		127	-132.058	-361.877	-85.8988	-14.6318	16.1923	77.9096	139.976					127	-109.852	-132.058	-75.3486	-110.94
		128	-133.083	-362.241	-86.3676	-14.6996	16.1495	78.1393	140.15					128	-110.429	-133.083	-75.51	-112.294
		129	-133.904	-362.533	-87.2208	-14.6561	16.4447	78.5383	140.347					129	-111.172	-133.904	-75.6599	-113.081
		130	-134.879	-362.805	-87.7953	-14.7003	16.5362	78.8873	140.467					130	-112.054	-134.879	-75.9436	-114.016
		131	-135.804	-363.169	-88.5796	-14.678	16.6994	79.1647	140.594					131	-112.533	-135.804	-76.2218	-115.262
		132	-136.808	-363.387	-89.1339	-14.8017	16.866	79.4072	140.951					132	-113.229	-136.808	-76.4201	-116.55
		133	-137.667	-363.704	-89.7382	-14.8589	17.1043	79.5859	141.126					133	-113.963	-137.667	-76.4827	-117.425
		134	-138.923	-363.991	-90.5407	-14.8265	17.0376	79.8319	141.145					134	-114.467	-138.923	-76.6585	-118.586
		135	-139.681	-364.079	-90.998	-14.6879	17.3586	80.1633	141.182					135	-115.128	-139.681	-76.9468	-119.755
		136	-140.737	-364.466	-91.6491	-14.8328	17.331	80.3485	141.355					136	-115.827	-140.737	-77.2562	-120.759
		137	-141.684	-364.775	-92.3934	-14.8334	17.5335	80.5209	141.593					137	-116.474	-141.684	-77.3794	-121.775
		138	-142.512	-365.034	-93.1312	-14.873	17.6481	80.7049	141.752					138	-117.1	-142.512	-77.5947	-123.049
		139	-143.482	-365.228	-93.709	-14.9628	17.7103	81.007	141.86					139	-117.766	-143.482	-77.7244	-123.833
		140	-144.531	-365.545	-94.2304	-14.9984	17.8245	81.2824	142.113					140	-118.342	-144.531	-78.0616	-125.02
		141	-145.273	-365.819	-94.9101	-15.0309	17.9472	81.4992	142.263					141	-118.955	-145.273	-78.1383	-126.026
		142	-146.445	-365.995	-95.6811	-14.9971	18.0231	81.5923	142.238					142	-119.438	-146.445	-78.4369	-127.216
		143	-147.4	-366.115	-96.3341	-14.9195	18.3229	81.7782	142.483					143	-120.216	-147.4	-78.6484	-128.209
		144	-148.158	-366.347	-96.9076	-14.993	18.3805	81.8889	142.672					144	-120.647	-148.158	-78.6822	-129.374
		145	-149.103	-366.648	-97.5424	-15.1201	18.3848	82.1523	142.757					145	-121.229	-149.103	-78.975	-130.579
		146	-150.201	-366.848	-98.2736	-15.1238	18.4782	82.2827	142.923					146	-121.765	-150.201	-79.0561	-131.694
		147	-151.141	-366.907	-98.922	-15.1418	18.6036	82.2449	143.096					147	-122.441	-151.141	-79.389	-132.666
		148	-152.101	-367.133	-99.4426	-15.0114	18.9096	82.5769	143.295					148	-122.993	-152.101	-79.4706	-133.855
		149	-152.885	-367.169	-100.13	-14.9893	19.0635	82.7917	143.497					149	-123.656	-152.885	-79.7777	-134.874
		150	-153.921	-367.634	-100.89	-15.1064	19.1101	82.8228	143.459					150	-124.111	-153.921	-79.9686	-135.968
		151	-155.101	-367.815	-101.537	-15.1081	19.2417	82.8338	143.662					151	-124.83	-155.101	-80.082	-137.225
		152	-155.852	-368.019	-102.177	-15.1475	19.3505	82.9681	143.785					152	-125.344	-155.852	-80.243	-138.272
		153	-156.81	-368.186	-102.773	-15.0894	19.3683	83.0694	143.977					153	-125.966	-156.81	-80.4143	-139.344
		154	-157.637	-368.385	-103.407	-15.0844	19.4626	83.3839	144.112					154	-126.464	-157.637	-80.6082	-140.668
		155	-158.82	-368.574	-104.242	-15.2812	19.682	83.342	144.219					155	-126.906	-158.82	-80.9749	-141.575
		156	-159.452	-368.729	-104.667	-15.2212	19.896	83.5621	144.34					156	-127.505	-159.452	-80.9433	-142.873
		157	-160.662	-369.039	-105.393	-15.274	19.8631	83.5157	144.59					157	-128.093	-160.662	-81.1904	-144.122
		158	-161.507	-369.145	-106.011	-15.2056	19.9633	83.8437	144.547					158	-128.563	-161.507	-81.4029	-145.383
		159	-162.41	-369.457	-106.657	-15.3994	20.0788	83.729	144.66					159	-129.135	-162.41	-81.5999	-146.374
		160	-163.44	-369.537	-107.207	-15.2731	20.1753	83.8093	144.938					160	-129.683	-163.44	-81.8452	-147.654
		161	-164.132	-369.752	-108.124	-15.3965	20.1224	83.9131	144.976					161	-130.078	-164.132	-81.9433	-148.887
		162	-165.292	-369.924	-108.631	-15.2715	20.4243	83.9193	145.207					162	-130.627	-165.292	-82.1746	-149.945
		163	-166.165	-369.93	-109.193	-15.278	20.5453	84.1556	145.282					163	-131.053	-166.165	-82.3525	-151.133
		164	-167.115	-370.121	-109.78	-15.327	20.7305	84.3424	145.613					164	-131.644	-167.115	-82.4848	-152.151
		165	-167.928	-370.391	-110.522	-15.3419	20.7846	84.163	145.537					165	-132.044	-167.928	-82.7699	-153.508
		166	-168.966	-370.632	-111.29	-15.4041	20.707	84.2321	145.625					166	-132.411	-168.966	-82.9501	-154.601
		167	-169.869	-370.771	-111.738	-15.4463	21.035	84.4516	145.735					167	-132.941	-169.869	-83.1443	-155.706
		168	-170.885	-371.009	-112.563	-15.3531	21.0893	84.5146	145.888					168	-133.431	-170.885	-83.3724	-156.743
		169	-171.773	-371.186	-113.129	-15.42	21.208	84.5465	146.155					169	-133.908	-171.773	-83.5514	-158.059
		170	-172.706	-371.366	-113.67	-15.5341	21.3495	84.5677	146.268					170	-134.43	-172.706	-83.5103	-159.232
		171	-173.436	-371.265	-114.252	-15.304	21.4569	84.7237	146.387					171	-134.866	-173.436	-83.7534	-160.355
		172	-174.44	-371.482	-114.97	-15.3243	21.4869	84.6801	146.56					172	-135.426	-174.44	-84.0258	-161.528
		173	-175.423	-371.893	-115.684	-15.4782	21.5343	84.5306	146.509					173	-135.725	-175.423	-84.2121	-162.548
		174	-176.377	-371.837	-116.383	-15.4293	21.6879	84.7274	146.539					174	-136.112	-176.377	-84.4206	-163.806
		175	-177.132	-372.036	-116.869	-15.3121	21.9145	84.8316	146.704					175	-136.822	-177.132	-84.5873	-164.976
		176	-178.128	-372.173	-117.63	-15.5345	21.8154	84.7377	146.895					176	-137.13	-178.128	-84.6484	-166.176
		177	-179.042	-372.196	-117.96	-15.5172	21.8548	84.8775	147.038					177	-137.492	-179.042	-84.8158	-167.258
		178	-179.91	-372.267	-118.641	-15.3789	22.1121	85.0614	147.004					178	-138.854	-179.91	-85.0747	-168.278
		179	-180.88	-382.241	-122.164	-26.8929	19.5527	76.7394	139.003					179	-139.247	-180.88	-92.0647	-171.191
		180	-186.231	-373.172	-127.075	-20.9921	11.5494	92.0027	150.334					180	-131.041	-186.231	-79.9033	-171.525
		181	-181.529	-369.907	-122.196	-14.5719	20.3638	90.5098	149.817					181	-130.03	-181.529	-90.7973	-172.388
		182	-186.317	-381.986	-126.078	-18.9963	17.0618	84.2611	137.676					182	-138.355	-186.317	-87.4489	-173.788
		183	-187.727	-384.656	-125.829	-18.3629	18.3018	83.2388	135.55					183	-140.209	-187.727	-88.0014	-174.664
		184	-188.751	-387.582	-126.205	-18.295	18.3366	82.6974	134.332					184	-141.37	-188.751	-89.4317	-175.094
		185	-189.38	-390.178	-126.607	-18.3463	18.0293	82.1802	133.517					185	-142.234	-189.38	-90.5765	-175.355
		186	-189.95	-392.143	-127.025	-18.7433	17.5355	81.5577	132.531					186	-142.959	-189.95	-91.5786	-175.999
		187	-190.79	-393.788	-127.639	-18.9637	17.1259	80.8426	131.685					187	-143.784	-190.79	-92.3161	-176.523
		188	-191.466	-394.989	-128.108	-19.1724	16.6214	80.0111	130.912					188	-144.371	-191.466	-92.3373	-176.914
		189	-192.044	-395.936	-128.54	-19.2593	15.9664	79.3496	129.99					189	-145.044	-192.044	-92.7975	-177.412
		190	-192.433	-396.745	-128.764	-19.5073	15.7579	78.7656	128.962					190	-145.6	-192.433	-92.9834	-177.401
		191	-192.778	-397.505	-128.9	-19.2993	15.3208	78.1311	128.169					191	-146.291	-192.778	-93.1617	-177.683
		192	-193.237	-398.147	-129.382	-19.7097	15.0396	77.0965	127.029					192	-147.084	-193.237	-93.5009	-178.259
		193	-193.742	-398.755	-129.593	-19.7161	14.4925	76.5616	125.95					193	-147.281	-193.742	-93.66	-178.233
		194	-193.979	-399.238	-129.908	-19.9816	14.0965	75.7023	124.945					194	-147.908	-193.979	-93.6851	-178.263
		195	-194.627	-399.882	-130.497	-20.2681	13.6123	74.6017	123.364					195	-148.546	-194.627	-94.1895	-178.909
		196	-195.067	-400.671	-130.595	-20.3912	13.07	73.8791	122.019					196	-148.867	-195.067	-94.282	-178.891
		197	-195.358	-400.997	-130.998	-20.4018	12.7994	72.9858	121.017					197	-149.354	-195.358	-94.2412	-179.25
		198	-195.702	-401.374	-131.173	-20.5522	12.606	72.0723	119.651					198	-149.841	-195.702	-94.7096	-179.715
		199	-196.241	-401.927	-131.375	-20.6155	12.1878	71.2388	118.157					199	-149.905	-196.241	-94.5821	-179.662
		200	-196.457	-402.398	-131.473	-20.6486	11.7406	70.3527	117.056					200	-150.484	-196.457	-94.4392	-179.898
		201	-196.81	-402.655	-131.819	-21.0982	11.5861	69.2369	115.596					201	-150.923	-196.81	-95.0472	-180.08
		202	-197.295	-403.286	-131.923	-21.0298	11.1199	68.3966	114.182					202	-151.111	-197.295	-95.0185	-180.069
		203	-197.392	-403.624	-132.276	-21.1862	10.7466	67.4134	112.941					203	-151.701	-197.392	-95.0241	-180.329
		204	-197.781	-403.806	-132.578	-21.4935	10.6164	66.4166	111.402					204	-152.076	-197.781	-95.1572	-180.571
		205	-198.206	-404.062	-132.659	-21.4283	10.3569	65.6442	110.135					205	-152.105	-198.206	-95.224	-180.684
		206	-198.347	-404.415	-132.737	-21.5167	9.893	64.8973	108.86					206	-152.732	-198.347	-95.4511	-181.201
		207	-198.693	-404.942	-133.135	-21.6194	9.7821	63.7275	107.476					207	-153.103	-198.693	-95.7555	-181.249
		208	-199.034	-405.272	-133.195	-21.6721	9.1656	62.858	105.951					208	-153.027	-199.034	-95.6181	-181.296
		209	-198.958	-405.338	-133.492	-21.7222	8.9448	62.013	104.858					209	-153.643	-198.958	-95.6875	-181.734
		210	-199.634	-405.878	-133.836	-22.0649	8.7565	60.8672	103.342					210	-154.267	-199.634	-95.9639	-181.727
		211	-199.889	-406.225	-133.969	-22.1669	8.3404	60.0964	101.89					211	-154.198	-199.889	-95.8851	-181.763
		212	-200.113	-406.272	-134.242	-22.337	7.9617	59.277	100.745					212	-154.629	-200.113	-96.0874	-182.234
		213	-200.323	-406.571	-134.374	-22.3721	7.8924	58.1758	99.3967					213	-154.845	-200.323	-96.2001	-182.136
		214	-200.527	-406.93	-134.518	-22.3303	7.6939	57.5714	98.0803					214	-154.872	-200.527	-96.1345	-182.024
		215	-200.704	-406.989	-134.571	-22.4	7.3914	56.594	97.0613					215	-155.128	-200.704	-96.4771	-182.56
		216	-200.868	-407.371	-134.764	-22.7864	7.229	55.5726	95.514					216	-155.571	-200.868	-96.3036	-182.242
		217	-201.38	-407.884	-135	-22.6763	6.7162	55.053	94.3761					217	-155.425	-201.38	-96.2934	-182.555
		218	-201.432	-407.776	-135.124	-22.7882	6.3428	53.9258	93.3711					218	-155.849	-201.432	-96.6231	-183.027
		219	-201.644	-407.902	-135.095	-22.8934	6.4854	53.2616	92.1196					219	-156.298	-201.644	-96.5896	-183.074
		220	-201.842	-408.407	-135.361	-22.9174	6.0743	52.6615	90.9288					220	-156.174	-201.842	-96.6135	-183.141
		221	-201.854	-408.401	-135.5	-23.0533	5.8082	51.6464	89.9415					221	-156.561	-201.854	-96.9079	-183.439
		222	-202.286	-408.819	-135.655	-23.1718	5.6294	50.7345	88.6569					222	-156.722	-202.286	-96.8161	-183.145
		223	-202.409	-408.963	-135.856	-23.0889	5.3878	50.0989	87.456					223	-156.593	-202.409	-96.7523	-183.307
		224	-202.637	-408.955	-136.237	-23.2391	5.0574	49.2732	86.528					224	-157.001	-202.637	-97.0969	-183.778
		225	-202.793	-409.235	-136.099	-23.4918	5.1871	48.4179	85.2195					225	-157.274	-202.793	-96.9545	-183.36
		226	-202.971	-409.649	-136.2	-23.4614	4.6615	47.85	84.196					226	-157.296	-202.971	-96.8271	-183.657
		227	-202.956	-409.507	-136.403	-23.3557	4.4512	47.0714	83.462					227	-157.716	-202.956	-97.2584	-184.112
		228	-203.26	-409.727	-136.295	-23.6638	4.6141	46.3844	82.2855					228	-157.844	-203.26	-97.0585	-184.205
		229	-203.495	-410.172	-136.626	-23.5035	4.0714	45.6608	81.036					229	-157.947	-203.495	-97.3532	-183.964
		230	-203.887	-410.19	-136.894	-23.7363	3.7756	44.6988	80.1246					230	-158.335	-203.887	-97.6292	-184.348
		231	-204.118	-410.446	-136.879	-23.9058	3.586	44.1009	79.2004					231	-158.336	-204.118	-97.412	-184.268
		232	-204.046	-410.556	-137.078	-23.9184	3.5739	43.6454	78.4051					232	-158.404	-204.046	-97.5739	-184.346
		233	-204.181	-410.524	-137.207	-24.0659	3.1635	42.7538	77.3089					233	-158.796	-204.181	-97.7226	-184.534
		234	-204.693	-410.796	-137.298	-24.2744	3.245	41.9795	76.1611					234	-159.038	-204.693	-97.7633	-184.235
		235	-204.652	-411.044	-137.246	-23.9598	2.914	41.4899	75.5866					235	-158.99	-204.652	-98.0411	-184.529
		236	-204.792	-410.987	-137.663	-24.0539	2.6559	40.657	74.5984					236	-159.317	-204.792	-97.9361	-185.033
		237	-205.153	-411.389	-137.534	-24.6448	2.3589	40.0388	73.5927					237	-159.345	-205.153	-97.9846	-184.926
		238	-205.257	-411.836	-137.872	-24.4875	2.0861	39.5297	72.7944					238	-159.381	-205.257	-98.2506	-185.202
		239	-205.266	-411.564	-137.946	-24.4647	2.1535	38.8233	72.1205					239	-159.822	-205.266	-98.0016	-185.073
		240	-205.632	-411.797	-137.94	-24.6359	1.9146	38.3013	70.9594					240	-159.822	-205.632	-97.7025	-185.147
		241	-205.571	-412.064	-138.004	-24.5802	1.5494	37.6832	70.3713					241	-159.807	-205.571	-99.1934	-185.412
		242	-205.743	-411.946	-138.408	-24.6592	1.4729	37.0048	69.6783					242	-160.412	-205.743	-98.6418	-185.363
		243	-206.01	-412.07	-138.178	-24.8347	1.4045	36.4918	68.8157					243	-160.361	-206.01	-98.6157	-185.309
		244	-205.995	-412.546	-138.26	-24.8468	1.1026	36.0328	68.1185					244	-160.361	-205.995	-98.6557	-185.719
		245	-206.28	-412.393	-138.68	-25.0295	1.0254	35.0861	67.3211					245	-160.732	-206.28	-98.4809	-185.813
		246	-206.521	-412.581	-138.591	-24.9913	1.0792	34.7381	66.6568					246	-160.736	-206.521	-98.1754	-185.867
		247	-206.265	-412.903	-138.529	-25.0117	0.6744	34.3202	66.0021					247	-160.909	-206.265	-98.6375	-186.248
		248	-206.565	-412.845	-138.961	-25.1757	0.6053	33.5453	65.2798					248	-161.261	-206.565	-98.502	-185.845
		249	-206.944	-412.978	-138.957	-25.2172	0.3231	33.2739	64.5596					249	-161.078	-206.944	-98.9828	-185.857
		250	-206.628	-413.266	-138.793	-25.1107	0.2916	32.9163	64.1272					250	-161.174	-206.628	-99.2417	-186.331
		251	-207.031	-413.154	-139.214	-25.3569	0.0013	32.1482	63.2031					251	-161.443	-207.031	-99.0099	-186.147
		252	-207.475	-413.555	-139.065	-25.5143	0.0457	31.748	62.3835					252	-161.184	-207.475	-99.1677	-186.101
		253	-207.267	-413.738	-139.389	-25.3027	-0.4144	31.3173	62.046					253	-161.553	-207.267	-99.2987	-186.529
		254	-207.467	-413.646	-139.446	-25.4539	-0.3754	30.6554	61.3632					254	-161.735	-207.467	-99.2571	-186.259
		255	-207.647	-413.67	-139.306	-25.5519	-0.3041	30.4321	60.6161					255	-161.074	-207.647	-99.4317	-186.631
		256	-207.388	-413.962	-139.358	-25.4634	-0.6463	29.9671	60.2299					256	-161.501	-207.388	-99.6837	-186.614
		257	-207.796	-413.862	-139.822	-25.6318	-0.7633	29.3062	59.457					257	-161.647	-207.796	-99.4047	-186.627
		258	-208.125	-414.336	-139.655	-25.7394	-0.7609	29.0155	58.8301					258	-161.186	-208.125	-99.6127	-187.043
		259	-207.855	-414.461	-139.834	-25.6479	-1.0423	28.628	58.4419					259	-161.544	-207.855	-99.7105	-187.027
		260	-208.191	-414.524	-140.156	-25.7477	-1.1038	28.0149	57.9122					260	-161.503	-208.191	-99.7789	-186.892
		261	-208.378	-414.561	-139.843	-25.8224	-1.1665	27.8233	57.1273					261	-161.548	-208.378	-99.9709	-187.309
		262	-208.119	-414.622	-140.161	-25.8467	-1.4377	27.5627	56.84					262	-161.748	-208.119	-99.8731	-186.934
		263	-208.452	-414.497	-140.268	-25.9394	-1.5064	26.9556	56.3303					263	-161.801	-208.452	-99.9816	-187.022
		264	-208.616	-414.79	-140.094	-25.9961	-1.5844	26.6134	55.6622					264	-161.576	-208.616	-100.427	-187.609
		265	-208.481	-414.838	-140.199	-25.8533	-1.8631	26.175	55.3722					265	-161.904	-208.481	-100.134	-187.228
		266	-208.877	-414.912	-140.589	-26.1378	-1.9563	25.5155	54.6505					266	-162.107	-208.877	-99.9216	-187.059
		267	-209.301	-415.219	-140.214	-26.2824	-2.0537	25.2548	54.1907					267	-161.845	-209.301	-100.232	-188.07
		268	-208.826	-415.189	-140.32	-26.045	-2.0696	24.9902	53.9784					268	-162.108	-208.826	-100.182	-187.521
		269	-209.137	-415.135	-140.607	-26.3641	-2.2358	24.3775	53.37					269	-162.44	-209.137	-100.374	-187.201
		270	-209.52	-415.396	-140.49	-26.3363	-2.3836	24.301	52.739					270	-162.218	-209.52	-100.75	-188.12
		271	-209.374	-415.395	-140.828	-26.3085	-2.7119	23.8481	52.6749					271	-162.628	-209.374	-100.453	-187.753
		272	-209.553	-415.302	-140.885	-26.3259	-2.4738	23.4142	52.1006					272	-162.812	-209.553	-100.664	-187.836
		273	-209.447	-415.626	-140.823	-26.481	-2.6523	23.3208	51.5477					273	-162.536	-209.447	-100.997	-188.017
		274	-209.452	-415.719	-140.875	-26.4891	-2.9126	22.7743	51.3381					274	-162.956	-209.452	-100.657	-187.868
		275	-209.905	-415.622	-141.215	-26.7416	-2.8606	22.2257	50.6					275	-163.155	-209.905	-101.258	-188.501
		276	-210.261	-415.955	-141.184	-26.5729	-3.2366	22.1635	50.1161					276	-162.826	-210.261	-100.928	-188.098
		277	-209.882	-415.999	-141.271	-26.6807	-3.3764	21.7933	50.1732					277	-163.152	-209.882	-100.821	-187.79
		278	-210.264	-416.028	-141.47	-26.9666	-3.4457	21.3036	49.3961					278	-163.338	-210.264	-101.079	-188.098
		279	-210.317	-416.295	-141.195	-26.9109	-3.5393	21.0924	48.9817					279	-163.088	-210.317	-101.257	-188.396
		280	-210.174	-416.228	-141.364	-26.8013	-3.6901	20.8757	48.9199					280	-163.278	-210.174	-101.085	-188.369
		281	-210.42	-416.3	-141.514	-26.9261	-3.6253	20.437	48.3292					281	-163.424	-210.42	-101.395	-188.732
		282	-210.587	-416.448	-141.422	-27.0518	-3.9843	20.238	47.8024					282	-163.345	-210.587	-101.377	-188.428
		283	-210.298	-416.363	-141.583	-26.8214	-3.996	19.9477	47.8751					283	-163.611	-210.298	-101.674	-188.746
		284	-210.719	-416.425	-141.648	-27.2348	-3.9143	19.4633	47.3543					284	-163.719	-210.719	-101.672	-188.974
		285	-210.9	-416.645	-141.487	-26.9106	-4.0737	19.622	46.8933					285	-163.545	-210.9	-101.621	-188.644
		286	-210.47	-416.27	-141.614	-26.8137	-4.1942	19.2618	47.0101					286	-164.045	-210.47	-101.519	-188.138
		287	-210.901	-416.502	-141.89	-27.2554	-4.265	18.805	46.3321					287	-163.885	-210.901	-102.044	-188.855
		288	-210.948	-416.833	-141.895	-27.1549	-4.3281	18.8469	45.9683					288	-163.919	-210.948	-101.672	-188.647
		289	-210.976	-416.579	-142.014	-27.157	-4.56	18.2891	45.843					289	-164.381	-210.976	-101.862	-188.899
		290	-211.468	-416.699	-142.176	-27.464	-4.5085	18.0303	45.5807					290	-164.424	-211.468	-102.336	-189.286
		291	-211.454	-417.003	-141.981	-27.3167	-4.7483	18.1491	44.9767					291	-164.552	-211.454	-101.911	-188.733
		292	-211.18	-416.843	-142.183	-27.4444	-4.8735	17.6485	44.9672					292	-164.926	-211.18	-102.171	-189.301
		293	-211.589	-417.071	-142.115	-27.6078	-4.8317	17.2009	44.537					293	-164.636	-211.589	-102.568	-189.138
		294	-211.534	-417.298	-142.049	-27.3142	-5.1201	17.3118	44.205					294	-164.748	-211.534	-101.963	-188.837
		295	-211.506	-417.079	-142.284	-27.4133	-5.2585	16.9479	44.1505					295	-164.918	-211.506	-102.128	-189.283
		296	-211.699	-417.083	-142.173	-27.5229	-5.1087	16.5564	43.7722					296	-164.669	-211.699	-102.755	-189.441
		297	-211.706	-417.332	-142.179	-27.3038	-5.1245	16.6724	43.5779					297	-164.756	-211.706	-102.253	-189.354
		298	-211.895	-417.324	-142.474	-27.5844	-5.3973	16.2297	43.1884					298	-165.177	-211.895	-102.528	-189.708
		299	-212.082	-417.407	-142.453	-27.8035	-5.3911	16.0874	42.884					299	-164.96	-212.082	-102.768	-189.653
		300	-212.098	-417.634	-142.42	-27.5882	-5.7772	15.832	42.5278					300	-165.341	-212.098	-102.629	-188.821
