# Supplementary material for: Visualizing maturation factor extraction from the nascent ribosome by the AAA-ATPase Drg1
Source: Nat Struct Mol Biol. 2022 Sep 12;29(9):942–53. doi: 10.1038/s41594-022-00832-5 (PMC9507969; doi:10.1038/s41594-022-00832-5)
Supplement: Source Data Extended Data Fig. 3c — Numerical raw data [file 41594_2022_832_MOESM12_ESM.xlsx]

## Sheet: Tabelle1
	Extended data Fig. 3c: Relative Drg1 ATPase activity in the presence and absence of Arx1. Normalized to basal activity (w/o Rlp24)
		Drg1 wildtype
			Drg1 basal			Drg1 + Arx1			Drg1 + Rlp24C			Drg1 + Arx1 + Rlp24C
			Tech. Repl. 1	Tech. Repl. 2	Tech. Repl. 3
		Biol. Repl. 1	1.0134	1.12749	1.05063	1.45654	1.41211	1.37248	11.2875	11.6453	11.0293	11.9288	11.679	11.5168
		Biol. Repl. 2	1.13506	1.10024	0.820416	1.06421	1.57101	1.22874	11.1394	12.0601	10.1716	10.1516	10.6067	9.85642
		Biol. Repl. 3	0.896741	0.925862	0.930176	1.04882	1.02509	0.93449	9.98032	10.5304	9.9264	9.9264	10.1551	10.5379
